# Supplementary material for: Rarity of monodominance in hyperdiverse Amazonian forests
Source: Sci Rep. 2019 Sep 25;9:13822. doi: 10.1038/s41598-019-50323-9 (PMC6761143; doi:10.1038/s41598-019-50323-9)
Supplement: Supplementary file 2 — Supplementary Dataset 1 [file 41598_2019_50323_MOESM2_ESM.zip]

Archive with 1 entries (1 files):
- Rarity of monodominance in hyperdiverse Amazonian forests V9 appendices.xlsx
