# Supplementary material for: Rarity of monodominance in hyperdiverse Amazonian forests
Source: Sci Rep. 2019 Sep 25;9:13822. doi: 10.1038/s41598-019-50323-9 (PMC6761143; doi:10.1038/s41598-019-50323-9)
Supplement: Supplementary file 2 — Supplementary Dataset 1 [file 41598_2019_50323_MOESM2_ESM.zip › Rarity of monodominance in hyperdiverse Amazonian forests V9 appendices.xlsx]

## Sheet: 1. Dominance by species
Species	nr.ind.sp	presence	max.rel.abund (%)	dom.mean (%)	dom.mean 2 (%)
Abarema acreana	2	2	0.124688	0.000121813	0.118524		Legend
Abarema adenophora	146	62	3.68852	0.0164161	0.515255		nr.ind.sp	total nr of individuals in all plots
Abarema auriculata	76	27	1.74051	0.00487564	0.351407		presence	Number of plots where the species is present
Abarema barbouriana	24	13	0.596125	0.00197574	0.295753		max.rel.abund	Maximum relative abundance a species attained (%)
Abarema campestris	6	2	0.831947	0.000668772	0.650715		dom.mean (%)	Average relative abundance a species attained (%)
Abarema cochleata	54	32	1.44665	0.00487723	0.296597		dom.mean 2 (%)	Average relative abundance a species attained on plots it was present (%)
Abarema commutata	5	2	0.652529	0.00043119	0.419548
Abarema curvicarpa	12	9	0.621118	0.00131696	0.284756
Abarema floribunda	37	19	1.61943	0.00417125	0.427224
Abarema gallorum	26	5	1.53257	0.00221178	0.860826
Abarema jupunba	884	381	4.1502	0.0831189	0.424539
Abarema laeta	236	75	2.24299	0.0215519	0.5592
Abarema leucophylla	32	13	0.791139	0.00226709	0.339367
Abarema levelii	2	1	0.235294	0.000120912	0.235294
Abarema longipedunculata	15	9	1.40845	0.00369177	0.798242
Abarema macradenia	1	1	0.315457	0.000162106	0.315457
Abarema mataybifolia	195	81	2.25352	0.0172942	0.415487
Abarema microcalyx	22	11	1.41287	0.00200871	0.355358
Abarema piresii	88	29	0.367647	0.00297261	0.199472
Abuta grandifolia	270	48	4.65444	0.00999031	0.405024
Acalypha diversifolia	8	2	1.21739	0.00120953	1.17688
Acalypha macrostachya	11	1	2.35043	0.00120782	2.35043
Acalypha stenoloba	11	3	1.06838	0.00115299	0.747903
Acalypha stricta	9	4	0.841751	0.000799649	0.389029
Acanthocladus scleroxylon	2	1	0.333333	0.000171292	0.333333
Acanthosyris annonagustata	11	4	0.788644	0.00062577	0.304437
Achatocarpus praecox	37	3	4.49102	0.00311203	2.01867
Acioa dolichopoda	21	14	0.922509	0.00202976	0.282136
Acioa edulis	32	9	1.94986	0.00231324	0.500174
Acioa guianensis	1	1	0.149925	7.70427e-05	0.149925
Acioa longipendula	766	122	1.70279	0.031486	0.502227
Acioa schultesii	4	2	0.434153	0.000338061	0.328934
Acmanthera latifolia	2	2	0.144092	0.000126589	0.123171
Acosmium cardenasii	399	13	36.4835	0.0447481	6.69844
Acrocomia aculeata	39	6	3.92523	0.00436412	1.41543
Actinostemon amazonicus	53	6	13.2353	0.00808894	2.62351
Adelia ricinella	7	5	0.437637	0.000734536	0.285881
Adenocalymma cladotrichum	25	13	1.04167	0.0029721	0.4449
Adiscanthus fusciflorus	3	3	0.395257	0.000462493	0.300004
Aegiphila integrifolia	32	16	1.08499	0.00324395	0.394546
Aegiphila martinicensis	3	3	0.31348	0.000396191	0.256996
Aegiphila membranacea	3	1	0.522648	0.000268576	0.522648
Aegiphila racemosa	1	1	0.0670241	3.4442e-05	0.0670241
Aegiphila verticillata	2	1	0.256082	0.000131594	0.256082
Agonandra brasiliensis	326	130	2.73973	0.0275748	0.412774
Agonandra excelsa	1	1	0.109051	5.60387e-05	0.109051
Agonandra peruviana	27	17	1.04167	0.00206822	0.23675
Agonandra silvatica	152	97	0.817996	0.0153114	0.307175
Agouticarpa isernii	16	10	0.414938	0.00141363	0.275092
Agouticarpa velutina	1	1	0.190114	9.76948e-05	0.190114
Agouticarpa williamsii	3	2	0.310559	0.000266646	0.259446
Aiouea angulata	4	3	0.384615	0.000365058	0.236801
Aiouea grandifolia	72	54	3.27869	0.0103536	0.373112
Aiouea guianensis	11	9	0.717703	0.00107889	0.23328
Aiouea impressa	5	5	0.31746	0.000523156	0.203612
Aiouea laevis	21	14	0.806452	0.00253545	0.352427
Aiouea longipetiolata	12	7	0.869565	0.00127151	0.353481
Aiouea maguireana	26	13	0.831947	0.00224637	0.336264
Aiouea montana	10	9	0.239234	0.000683121	0.147706
Aiouea myristicoides	191	48	0.536193	0.00568789	0.230597
Aiouea napoensis	7	4	0.275482	0.00033161	0.161328
Aiouea opaca	2	1	0.417537	0.000214561	0.417537
Aiouea piauhyensis	5	3	0.373134	0.000492984	0.319783
Aiouea saligna	5	2	1.43541	0.00102713	0.999393
Aiouea trinervis	12	8	0.847458	0.0014405	0.350403
Aiphanes horrida	1	1	0.252525	0.000129766	0.252525
Aiphanes ulei	15	2	3.58974	0.00184766	1.79777
Albizia barinensis	108	8	10.0386	0.0188507	4.58544
Albizia carbonaria	1	1	0.218341	0.0001122	0.218341
Albizia decandra	93	13	1.08893	0.00194422	0.291035
Albizia duckeana	20	14	0.806452	0.00271545	0.377448
Albizia glabripetala	5	2	0.619195	0.000423491	0.412057
Albizia multiflora	15	4	1.49254	0.00126507	0.615454
Albizia niopoides	37	16	1.0772	0.00240046	0.291956
Albizia subdimidiata	45	15	2.19124	0.00463529	0.601352
Alchornea castaneifolia	78	13	9.55882	0.0156839	2.34775
Alchornea discolor	706	155	20.1923	0.074248	0.932172
Alchornea fluviatilis	62	14	7.01031	0.00601749	0.83643
Alchornea glandulosa	144	50	6.0686	0.0146773	0.57124
Alchornea grandiflora	24	1	10.0418	0.00516025	10.0418
Alchornea grandis	2	2	0.228311	0.000210248	0.204571
Alchornea latifolia	54	13	5.82192	0.00519962	0.778343
Alchornea scandens	1	1	0.181159	9.30932e-05	0.181159
Alchornea triplinervia	457	97	11.4919	0.032912	0.660275
Alchorneopsis floribunda	364	165	4.53515	0.0364765	0.430202
Aldina discolor	3	1	0.489396	0.000251488	0.489396
Aldina heterophylla	990	56	15.2709	0.0903951	3.14123
Aldina insignis	30	4	6.35294	0.00356409	1.73393
Aldina kunhardtiana	93	10	3.80313	0.00966018	1.87987
Aldina latifolia	579	25	25.0809	0.0353835	2.75425
Aldina macrophylla	1	1	0.18315	9.41162e-05	0.18315
Alexa canaracunensis	2	1	0.238379	0.000122497	0.238379
Alexa confusa	348	12	9.29368	0.0351707	5.70351
Alexa cowanii	74	1	9.42675	0.00484417	9.42675
Alexa grandiflora	664	103	11.1821	0.0809537	1.52947
Alexa imperatricis	1564	38	28.7197	0.148617	7.61076
Alexa wachenheimii	26	8	1.13122	0.00254522	0.619124
Alibertia bertierifolia	27	13	1.12782	0.00208774	0.312519
Alibertia claviflora	42	19	0.490196	0.00262118	0.268464
Alibertia curviflora	8	3	1.1194	0.000759479	0.492649
Alibertia duckeana	1	1	0.214133	0.000110037	0.214133
Alibertia edulis	130	33	4.13534	0.00649479	0.382996
Alibertia itayensis	11	9	0.414938	0.000874741	0.189138
Alibertia latifolia	2	2	0.168919	0.000166846	0.162341
Alibertia pilosa	2	2	0.166667	0.000107634	0.104728
Alibertia sorbilis	1	1	0.204918	0.000105302	0.204918
Alibertia stipularis	3	2	0.453515	0.000330374	0.321454
Allantoma decandra	495	160	11.9298	0.0391855	0.476593
Allantoma integrifolia	39	15	1.82648	0.0046314	0.600847
Allantoma lineata	398	54	6.73732	0.0334137	1.20413
Allantoma pauciramosa	1	1	0.25	0.000128469	0.25
Allantoma pluriflora	40	21	1.25	0.00523546	0.485152
Allophylus amazonicus	53	23	3.07414	0.00486342	0.411488
Allophylus angustatus	9	9	0.239234	0.000843898	0.18247
Allophylus divaricatus	56	23	6.66667	0.00603368	0.510502
Allophylus edulis	2	1	0.256082	0.000131594	0.256082
Allophylus glabratus	128	50	1.5411	0.0068976	0.268455
Allophylus incanus	5	2	0.648298	0.000416161	0.404925
Allophylus latifolius	43	25	2.7933	0.0112403	0.874941
Allophylus loretensis	24	9	1.20482	0.00264326	0.571531
Allophylus mollis	2	2	0.179533	0.000182253	0.177332
Allophylus paniculatus	57	18	1.37457	0.00493786	0.533837
Allophylus pauciflorus	1	1	0.218818	0.000112445	0.218818
Allophylus petiolulatus	1	1	0.154083	7.91794e-05	0.154083
Allophylus pilosus	20	14	1.04167	0.00213395	0.296619
Allophylus punctatus	46	22	1.29151	0.00393218	0.347819
Allophylus racemosus	14	5	1.51976	0.00197144	0.767285
Allophylus robustus	4	4	0.233645	0.000411754	0.200318
Allophylus scrobiculatus	159	19	11.6711	0.0115794	1.18597
Allophylus strictus	1	1	0.179533	9.22576e-05	0.179533
Alseis blackiana	31	9	1.13941	0.00181032	0.391431
Alseis eggersii	2	2	0.275482	0.000280825	0.273242
Alseis floribunda	26	5	4.72813	0.00306281	1.19205
Alseis labatioides	162	28	5.37634	0.0199207	1.38449
Alseis longifolia	14	3	2.80899	0.00213213	1.38304
Alseis lugonis	82	17	1.43113	0.00330708	0.378563
Alseis microcarpa	53	21	2.90792	0.00462833	0.428892
Alseis peruviana	40	5	5.61404	0.00653408	2.54306
Alseis pickelii	1	1	0.186567	9.58721e-05	0.186567
Alseis reticulata	27	4	3.87244	0.00306281	1.49006
Amaioua contracta	1	1	0.18622	9.56936e-05	0.18622
Amaioua glomerulata	417	109	14.1026	0.038945	0.695293
Amaioua guianensis	1698	246	26.2136	0.14111	1.11626
Amanoa congesta	9	5	0.507614	0.000809741	0.315151
Amanoa gracillima	71	3	7.08419	0.00383797	2.48956
Amanoa guianensis	472	53	22.6226	0.0414041	1.52023
Amanoa nanayensis	6	3	0.706714	0.000579167	0.375686
Amanoa neglecta	1	1	0.1443	7.41522e-05	0.1443
Amanoa oblongifolia	775	41	25.4617	0.0626776	2.97489
Amanoa sinuosa	2	1	0.544959	0.000280041	0.544959
Ambelania acida	614	235	3.33333	0.0472356	0.391151
Ambelania duckei	59	20	5.07463	0.00887704	0.863736
Ambelania occidentalis	4	3	0.429185	0.000573483	0.371999
Amburana acreana	53	15	2.83688	0.00511538	0.663636
Ampelocera edentula	636	293	2.77778	0.0544804	0.361839
Ampelocera longissima	14	10	0.357782	0.00125308	0.243849
Ampelocera ruizii	265	57	9.03955	0.0301433	1.0291
Amphiodon effusus	1531	136	17.7331	0.107011	1.5312
Amphirrhox longifolia	407	102	11.9891	0.0500808	0.955462
Amyris macrocarpa	7	5	1.04167	0.000814981	0.31719
Anacardium amapaense	2	1	0.311526	0.000160086	0.311526
Anacardium excelsum	14	4	1.7341	0.0019342	0.940988
Anacardium giganteum	300	153	1.77778	0.0310672	0.395142
Anacardium microsepalum	10	6	1.13314	0.00117296	0.380429
Anacardium occidentale	12	6	0.259067	0.000388321	0.125946
Anacardium parvifolium	227	105	1.44231	0.0205343	0.380569
Anacardium spruceanum	310	145	1.51976	0.0243493	0.326785
Anadenanthera colubrina	382	25	18.5185	0.048018	3.73772
Anadenanthera peregrina	9	5	0.995025	0.00128106	0.498588
Anaueria brasiliensis	206	51	13.41	0.0240594	0.918031
Anaxagorea acuminata	158	38	2.01613	0.00994366	0.50922
Anaxagorea angustifolia	8	1	2.36686	0.00121627	2.36686
Anaxagorea brachycarpa	7	5	0.657895	0.000893603	0.34779
Anaxagorea brevipes	243	51	16.8057	0.0201772	0.769897
Anaxagorea dolichocarpa	208	40	7.3991	0.0196172	0.954375
Anaxagorea manausensis	4	2	0.346821	0.000297175	0.289151
Anaxagorea phaeocarpa	16	10	0.715564	0.00149993	0.291887
Anaxagorea rufa	6	3	0.449438	0.000472267	0.306344
Andira cordata	52	2	4.24088	0.00226264	2.20154
Andira coriacea	101	33	2.16138	0.00785633	0.463285
Andira cujabensis	1	1	0.163666	8.41039e-05	0.163666
Andira fraxinifolia	49	5	8.16777	0.0059599	2.31959
Andira inermis	201	102	2.7027	0.0191235	0.364846
Andira legalis	5	3	0.536193	0.000590917	0.383308
Andira macrocarpa	9	6	0.823045	0.000964761	0.312904
Andira macrothyrsa	30	17	1.30293	0.00282806	0.32373
Andira micrantha	283	128	3.29412	0.0403132	0.612886
Andira multistipula	33	23	0.797448	0.003177	0.268802
Andira parviflora	135	60	2.4	0.0113173	0.367058
Andira surinamensis	200	81	1.97269	0.0121843	0.292724
Andira trifoliolata	78	36	3.53982	0.0102761	0.555481
Andira unifoliolata	345	119	6.85484	0.0280294	0.458364
Andira vermifuga	3	1	1.23967	0.000637035	1.23967
Angostura longiflora	6	2	0.606061	0.000528569	0.514298
Angostura simplex	19	8	0.794913	0.00164107	0.39919
Angostura trifoliata	2	2	0.303951	0.000283076	0.275432
Aniba affinis	42	12	2.63158	0.00328685	0.533018
Aniba bracteata	1	1	0.181488	9.32622e-05	0.181488
Aniba burchellii	158	52	3.16206	0.0116858	0.437317
Aniba canelilla	586	130	1.85759	0.0269793	0.40386
Aniba citrifolia	127	53	5.78704	0.0140487	0.515825
Aniba coto	6	4	0.613497	0.000714563	0.347635
Aniba cylindriflora	62	19	2.15311	0.00564491	0.578158
Aniba excelsa	38	15	1.41176	0.00383721	0.497814
Aniba ferrea	40	22	1.36054	0.00512295	0.453148
Aniba firmula	65	36	1.29199	0.00724359	0.391556
Aniba guianensis	317	87	2.22672	0.0181707	0.406439
Aniba hostmanniana	178	92	2.17822	0.0169886	0.359346
Aniba hypoglauca	59	19	1.54374	0.00542562	0.555698
Aniba jenmanii	11	8	0.447928	0.000987062	0.240103
Aniba kappleri	74	31	3.13076	0.00626032	0.392987
Aniba megaphylla	18	15	0.597015	0.00229731	0.298038
Aniba panurensis	163	66	5.29101	0.0173564	0.511751
Aniba parviflora	205	80	1.40845	0.0133704	0.325236
Aniba permollis	7	4	0.522193	0.00068888	0.33514
Aniba perutilis	4	3	0.623053	0.000624548	0.405123
Aniba puchury-minor	154	40	3.67483	0.0108852	0.529565
Aniba riparia	114	41	4.21053	0.0137421	0.652249
Aniba rosiodora	65	40	1.35593	0.00728236	0.354287
Aniba santalodora	24	7	2.63736	0.00348653	0.969255
Aniba taubertiana	92	61	0.896057	0.0082738	0.263948
Aniba terminalis	94	46	7.85124	0.0153435	0.649098
Aniba vaupesiana	3	2	0.313972	0.000313827	0.305354
Aniba williamsii	144	83	3.16206	0.01341	0.314408
Anisocapparis speciosa	4	1	0.925926	0.00047581	0.925926
Anisophyllea guianensis	152	17	10.3395	0.014466	1.65593
Anisophyllea manausensis	109	58	1.39665	0.0111993	0.375756
Annona amazonica	19	16	1.39535	0.00282882	0.344055
Annona ambotay	136	68	2.10526	0.00942413	0.269696
Annona asplundiana	1	1	0.155763	8.00428e-05	0.155763
Annona centrantha	2	2	0.181159	0.000169906	0.165318
Annona cherimolioides	25	13	1.10906	0.00216989	0.324816
Annona coriacea	1	1	0.163666	8.41039e-05	0.163666
Annona cuspidata	21	12	0.946372	0.00251898	0.408494
Annona densicoma	178	16	15.5251	0.019554	2.37825
Annona dolichopetala	24	9	0.613497	0.00129239	0.279443
Annona dolichophylla	24	17	0.389864	0.00210589	0.241063
Annona duckei	35	22	0.56338	0.00306788	0.271368
Annona edulis	81	39	1.1215	0.005157	0.257321
Annona emarginata	3	2	0.30581	0.000234076	0.227755
Annona excellens	7	7	0.334448	0.00075341	0.209448
Annona exsucca	313	122	3.58744	0.0321317	0.512526
Annona fendleri	9	5	0.572519	0.000834094	0.324629
Annona foetida	72	38	7.5	0.013568	0.694826
Annona fosteri	19	8	1.44928	0.00152236	0.370314
Annona glabra	1	1	0.27248	0.00014002	0.27248
Annona glomerulifera	7	6	0.369004	0.000561621	0.182152
Annona haematantha	2	2	0.209644	0.000118608	0.115406
Annona helosioides	6	6	0.205339	0.00051783	0.167949
Annona herzogii	6	4	0.659341	0.000635589	0.309214
Annona hypoglauca	120	29	5.03597	0.0145738	0.977949
Annona impressivenia	45	8	2.95699	0.00275992	0.671351
Annona insignis	11	4	1.38408	0.00164023	0.797973
Annona jucunda	20	13	0.513699	0.0017649	0.264192
Annona leptopetala	2	1	0.351494	0.000180624	0.351494
Annona montana	55	33	0.91954	0.00509469	0.300432
Annona mucosa	16	10	0.660066	0.00142253	0.276824
Annona neoamazonica	29	19	1.10957	0.00238362	0.244133
Annona neochrysocarpa	6	3	0.769231	0.000783933	0.508511
Annona neoelliptica	8	6	0.421053	0.000791044	0.256562
Annona neoinsignis	86	56	0.888889	0.00894444	0.310819
Annona neoulei	17	2	8.47458	0.00452144	4.39936
Annona paludosa	1	1	0.201613	0.000103604	0.201613
Annona papilionella	222	75	8.31296	0.018747	0.486423
Annona poeppigii	1	1	0.338983	0.000174195	0.338983
Annona prevostiae	10	8	0.473186	0.000877474	0.213446
Annona sericea	13	7	1.01833	0.00130914	0.363941
Annona symphyocarpa	13	3	1.1465	0.00105073	0.681576
Annona tenuipes	49	26	0.469484	0.00255414	0.191168
Annona williamsii	1	1	0.181818	9.34317e-05	0.181818
Anomalocalyx uleanus	93	24	4.06504	0.0147723	1.19778
Anthodiscus amazonicus	16	6	0.8	0.00113758	0.368956
Anthodiscus klugii	26	23	0.369004	0.00235158	0.198965
Anthodiscus obovatus	5	5	0.246914	0.000394748	0.153636
Anthodiscus peruanus	6	5	0.362319	0.000627543	0.24424
Anthodiscus pilosus	25	17	0.455235	0.00227214	0.260093
Antonia ovata	155	39	12.381	0.0134124	0.669245
Antrocaryon amazonicum	7	5	0.383142	0.00069703	0.271284
Aparisthmium cordatum	894	173	10.1818	0.0814908	0.916653
Apeiba albiflora	15	6	1.20275	0.00110302	0.357746
Apeiba glabra	784	234	3.25203	0.0756918	0.629472
Apeiba macropetala	35	10	2.693	0.00331686	0.645461
Apeiba membranacea	854	178	5.09091	0.0687219	0.751308
Apeiba petoumo	1263	312	7.04805	0.099169	0.618535
Apeiba schomburgkii	91	28	3.72093	0.0111724	0.776482
Apeiba tibourbou	364	124	10.2273	0.0440933	0.691981
Apeiba uittienii	3	1	0.852273	0.000437961	0.852273
Aphandra natalia	4	2	0.374065	0.000295826	0.287839
Aptandra caudata	1	1	0.155039	7.96705e-05	0.155039
Aptandra liriosmoides	2	2	0.308642	0.000284245	0.27657
Aptandra tubicina	152	66	4.7619	0.0187219	0.552014
Apuleia leiocarpa	367	144	4.61165	0.0364843	0.493045
Aralia excelsa	9	5	1.1583	0.00137798	0.536311
Aralia warmingiana	1	1	0.220751	0.000113438	0.220751
Archytaea triflora	1	1	0.169492	8.70974e-05	0.169492
Ardisia guianensis	3	2	0.806452	0.000579383	0.563739
Ardisia spruceana	2	1	0.591716	0.000304068	0.591716
Aspidosperma album	230	95	2.38095	0.0232957	0.477195
Aspidosperma araracanga	50	26	1.51515	0.00709884	0.531321
Aspidosperma australe	3	2	0.492611	0.000409333	0.398281
Aspidosperma capitatum	11	9	0.364964	0.000968391	0.209388
Aspidosperma carapanauba	275	101	6.36605	0.0356068	0.686049
Aspidosperma centrale	1	1	0.223214	0.000114704	0.223214
Aspidosperma cuspa	316	7	31.6872	0.0589114	16.3774
Aspidosperma cylindrocarpon	151	19	9.75177	0.0153572	1.5729
Aspidosperma darienense	102	14	4.41459	0.0119328	1.65866
Aspidosperma desmanthum	1007	235	2.15827	0.0518034	0.428976
Aspidosperma discolor	172	58	3.64842	0.0152987	0.513299
Aspidosperma excelsum	3359	525	27.2331	0.299929	1.11174
Aspidosperma fendleri	35	14	4.30839	0.00416828	0.57939
Aspidosperma helstonei	7	6	0.502513	0.000881542	0.285913
Aspidosperma inundatum	56	6	1.3363	0.00118186	0.383316
Aspidosperma macrocarpon	126	37	5.85106	0.0123916	0.651732
Aspidosperma megalocarpon	16	8	0.544465	0.000869963	0.211618
Aspidosperma multiflorum	71	12	4.28571	0.00685004	1.11085
Aspidosperma myristicifolium	28	11	0.94518	0.00158904	0.281115
Aspidosperma nanum	9	3	1.27042	0.000821095	0.532617
Aspidosperma pachypterum	9	5	0.677966	0.000747046	0.29075
Aspidosperma parvifolium	426	108	3.30033	0.0395008	0.711746
Aspidosperma pichonianum	20	8	3.2	0.00388988	0.946214
Aspidosperma polyneuron	73	11	41.1111	0.0280107	4.95534
Aspidosperma pyrifolium	3	2	0.462963	0.000334498	0.325466
Aspidosperma rigidum	423	145	12.2807	0.0430796	0.578158
Aspidosperma sandwithianum	40	31	0.972763	0.00504199	0.316507
Aspidosperma schultesii	247	47	7.5	0.0293276	1.21429
Aspidosperma spruceanum	712	154	46.4912	0.0659668	0.833581
Aspidosperma steinbachii	2	2	0.208768	0.000199538	0.194151
Aspidosperma subincanum	46	7	10.0478	0.00826719	2.29828
Aspidosperma tambopatense	17	6	0.947867	0.00162374	0.526634
Aspidosperma tomentosum	19	4	2.75424	0.00213036	1.03642
Aspidosperma ulei	11	5	1.36986	0.00116811	0.454629
Asteranthos brasiliensis	4	1	0.742115	0.000381354	0.742115
Astrocaryum aculeatum	639	138	14.779	0.0671427	0.946809
Astrocaryum chambira	408	76	6.81818	0.0283977	0.72713
Astrocaryum chonta	333	24	10.131	0.0212521	1.72319
Astrocaryum farinosum	4	1	0.696864	0.000358101	0.696864
Astrocaryum ferrugineum	571	25	6.40138	0.0503911	3.92244
Astrocaryum gynacanthum	519	27	33.7284	0.0309153	2.22819
Astrocaryum jauari	1083	92	38.7821	0.143495	3.03523
Astrocaryum macrocalyx	1403	21	52.1127	0.127579	11.8223
Astrocaryum murumuru	8100	298	51.6835	0.725429	4.73719
Astrocaryum rodriguesii	6	4	0.517241	0.000607907	0.295747
Astrocaryum sciophilum	1676	91	34.767	0.150661	3.22183
Astrocaryum ulei	4	1	1.2945	0.00066521	1.2945
Astrocaryum urostachys	1	1	0.169205	8.695e-05	0.169205
Astrocaryum vulgare	44	9	2.64026	0.00377175	0.815535
Astronium fraxinifolium	79	18	8.45588	0.0141918	1.53429
Astronium graveolens	500	118	4.96278	0.0289239	0.476999
Astronium lecointei	522	217	5.07726	0.0522446	0.468516
Astronium obliquum	127	57	3.57143	0.0128367	0.438251
Astronium ulei	103	38	1.72911	0.0102414	0.52447
Ateleia guaraya	7	2	1.13122	0.000829555	0.807157
Attalea butyracea	2020	89	20.3046	0.16587	3.62677
Attalea insignis	5	1	0.771605	0.000396508	0.771605
Attalea macrolepis	1	1	0.197628	0.000101556	0.197628
Attalea maripa	1821	305	18.8742	0.20834	1.32927
Attalea phalerata	2220	120	44.4637	0.243625	3.95079
Attalea princeps	9	2	0.974026	0.000768636	0.747883
Attalea speciosa	2060	115	53.7594	0.258133	4.36806
Attalea tessmannii	1	1	0.179211	9.20922e-05	0.179211
Ayenia praeclara	9	1	1.59574	0.000820013	1.59574
Bactris balanophora	13	6	2.38095	0.00169514	0.549791
Bactris gasipaes	40	23	0.807754	0.00355858	0.301087
Bactris guineensis	42	1	1.20655	0.000620015	1.20655
Bactris major	91	1	2.61419	0.00134337	2.61419
Bactris maraja	4	1	1.40845	0.000723767	1.40845
Bactris riparia	2	1	0.398406	0.000204731	0.398406
Bagassa guianensis	85	66	0.94697	0.00929886	0.274175
Balizia pedicellaris	331	136	2.079	0.0218218	0.312244
Banara arguta	11	7	1.60428	0.00247298	0.687488
Banara guianensis	61	33	1.13379	0.00781148	0.460641
Banara nitida	79	37	2.06186	0.0078346	0.412057
Banara tomentosa	5	1	0.748503	0.000384637	0.748503
Barnebydendron riedelii	23	11	1.54143	0.00179107	0.316857
Batesia floribunda	172	102	4.2654	0.0209388	0.399479
Bathysa bathysoides	81	5	12.2449	0.00802722	3.12419
Bathysa bracteosa	96	5	14.5933	0.0103722	4.03688
Batocarpus amazonicus	181	85	3.28638	0.018797	0.43034
Batocarpus costaricensis	108	41	2.23881	0.00948359	0.450123
Batocarpus orinocensis	224	65	2.9703	0.0168239	0.503681
Bauhinia arborea	52	17	1.1254	0.00485583	0.55585
Bauhinia brachycalyx	213	49	2.4952	0.018826	0.747662
Bauhinia cinnamomea	4	3	0.549451	0.000548371	0.35571
Bauhinia eilertsii	17	2	2.52101	0.00183527	1.78571
Beilschmiedia costaricensis	1	1	0.409836	0.000210604	0.409836
Beilschmiedia hexanthera	1	1	0.199203	0.000102365	0.199203
Beilschmiedia pendula	32	11	0.618557	0.0013795	0.244046
Beilschmiedia sulcata	1	1	0.169492	8.70974e-05	0.169492
Beilschmiedia tovarensis	8	5	0.40404	0.00078688	0.306254
Bellucia aequiloba	1	1	0.15625	8.02929e-05	0.15625
Bellucia arborescens	38	27	0.798403	0.00373694	0.269336
Bellucia dichotoma	113	25	6.04027	0.00920152	0.716246
Bellucia grossularioides	720	109	10.6557	0.0435253	0.777066
Bellucia huberi	3	1	0.553506	0.000284432	0.553506
Bellucia klugii	1	1	0.175747	9.03119e-05	0.175747
Bellucia ovata	11	4	1.11288	0.000933358	0.454079
Bellucia pentamera	31	17	0.816993	0.00242667	0.277782
Bellucia spruceana	9	8	0.735294	0.000963901	0.234469
Bellucia strigosa	7	4	0.655022	0.000714825	0.347762
Bellucia subandina	8	4	0.553506	0.000768749	0.373996
Bellucia umbellata	3	2	0.33557	0.00029167	0.283795
Bertholletia excelsa	565	197	6.91589	0.0598198	0.590911
Bertiera guianensis	4	4	0.26455	0.000448784	0.218333
Billia rosea	19	4	1.0582	0.00153355	0.746074
Bixa arborea	208	64	7.04846	0.0253336	0.770299
Bixa orellana	212	59	6.25	0.0248248	0.818797
Blastemanthus gemmiflorus	11	3	0.833333	0.000850985	0.552006
Blepharocalyx eggersii	13	11	0.396825	0.00146779	0.259665
Bocageopsis canescens	131	28	5.88235	0.0165262	1.14857
Bocageopsis mattogrossensis	41	10	1.30719	0.00320316	0.623336
Bocageopsis multiflora	1622	324	12.3967	0.145734	0.875306
Bocageopsis pleiosperma	49	27	1.14192	0.00649084	0.467821
Bocoa prouacensis	786	81	9.79133	0.0633326	1.52155
Bocoa viridiflora	595	180	3.4188	0.0798126	0.862862
Bonellia mucronata	9	2	8.88889	0.00505718	4.92063
Bonnetia paniculata	3	1	0.357143	0.000183527	0.357143
Bonyunia aquatica	10	7	0.641026	0.00101646	0.282576
Bonyunia minor	2	1	0.493827	0.000253765	0.493827
Bothriospora corymbosa	27	10	2.68041	0.00382557	0.744456
Botryarrhena pendula	93	45	1.32275	0.0109229	0.472353
Botryarrhena venezuelensis	9	7	0.543478	0.000932257	0.259168
Bourreria exsucca	8	2	1.08527	0.000741878	0.721847
Bowdichia nitida	167	46	1.71429	0.00856515	0.362343
Bowdichia virgilioides	63	21	3.69458	0.00766025	0.70985
Bravaisia integerrima	29	10	1.59453	0.00316976	0.616835
Bribria apiculata	615	20	17.1171	0.041877	4.07463
Brosimum acutifolium	374	209	2.31125	0.0366465	0.341215
Brosimum alicastrum	435	113	5.67901	0.0417822	0.719541
Brosimum gaudichaudii	19	10	0.884956	0.00209348	0.407392
Brosimum guianense	2826	658	9.8546	0.241754	0.714975
Brosimum lactescens	3168	465	19.5616	0.319659	1.33775
Brosimum longifolium	11	11	0.323625	0.00107872	0.190835
Brosimum melanopotamicum	17	14	0.732601	0.00177877	0.247249
Brosimum multinervium	13	8	0.508475	0.00110126	0.267882
Brosimum parinarioides	569	271	2.8169	0.0539194	0.387185
Brosimum potabile	272	116	3.88889	0.0234135	0.392781
Brosimum rubescens	2646	612	70.8333	0.248836	0.791232
Brosimum utile	823	319	4.93421	0.0822381	0.501678
Brownea cauliflora	4	2	0.340136	0.000338703	0.329558
Brownea coccinea	307	52	6.20155	0.0362145	1.35526
Brownea grandiceps	799	54	7.29167	0.0426784	1.538
Brownea longipedicellata	3	3	0.334448	0.000406388	0.26361
Brownea macrophylla	199	8	14.2498	0.0112844	2.74492
Browneopsis cauliflora	5	1	0.815661	0.000419147	0.815661
Browneopsis disepala	1	1	0.163132	8.38295e-05	0.163132
Browneopsis peruviana	5	1	0.665779	0.000342127	0.665779
Browneopsis ucayalina	197	25	10.6335	0.0210196	1.63617
Browningia altissima	1	1	0.952381	0.000489404	0.952381
Brunfelsia grandiflora	1	1	0.183824	9.44622e-05	0.183824
Bunchosia argentea	37	22	1.04167	0.00381164	0.337157
Bunchosia glandulifera	2	1	0.449438	0.000230955	0.449438
Bunchosia hookeriana	1	1	0.180832	9.29249e-05	0.180832
Burdachia duckei	2	1	0.366972	0.000188578	0.366972
Burdachia prismatocarpa	12	6	0.8	0.000909598	0.295013
Burdachia sphaerocarpa	1	1	0.328947	0.000169038	0.328947
Bursera inversa	8	2	1.84697	0.00103253	1.00465
Bursera simaruba	6	4	0.465116	0.000825403	0.401559
Byrsonima aerugo	131	42	1.7192	0.00730938	0.338668
Byrsonima altissima	15	10	0.642398	0.00156488	0.304525
Byrsonima arthropoda	46	27	1.35501	0.00519546	0.374458
Byrsonima basiloba	4	1	0.985222	0.00050628	0.985222
Byrsonima chrysophylla	19	11	0.510204	0.00154678	0.273639
Byrsonima coccolobifolia	4	2	0.492611	0.000421348	0.409972
Byrsonima concinna	7	5	0.268817	0.000567561	0.220895
Byrsonima cowanii	1	1	0.17301	8.89056e-05	0.17301
Byrsonima crassifolia	32	19	0.682128	0.00297686	0.304893
Byrsonima crispa	131	65	4.07125	0.0138436	0.414457
Byrsonima cydoniifolia	37	4	4.97738	0.00458536	2.23078
Byrsonima densa	449	84	3.71353	0.0216569	0.501717
Byrsonima duckeana	50	32	2.69058	0.00783313	0.476352
Byrsonima eugeniifolia	2	1	0.985222	0.00050628	0.985222
Byrsonima fernandezii	4	4	0.244499	0.000400208	0.194701
Byrsonima flexipes	14	10	0.476948	0.00120626	0.234738
Byrsonima frondosa	2	2	0.271003	0.000207778	0.202168
Byrsonima garcibarrigae	17	7	1.06545	0.00132185	0.367474
Byrsonima incarnata	91	25	6.91589	0.00892226	0.694508
Byrsonima intermedia	86	3	7.68246	0.00615383	3.99178
Byrsonima japurensis	244	48	7.58197	0.0330085	1.33822
Byrsonima krukoffii	1	1	0.275482	0.000141563	0.275482
Byrsonima laevigata	42	22	4.26829	0.00522439	0.462121
Byrsonima laevis	25	7	2.47934	0.00315724	0.877713
Byrsonima lancifolia	3	2	0.351494	0.000304748	0.29652
Byrsonima laxiflora	2	2	0.478469	0.000287719	0.279951
Byrsonima leucophlebia	16	5	3.46021	0.00263623	1.02602
Byrsonima macrostachya	6	5	0.30349	0.000483379	0.188131
Byrsonima poeppigiana	35	27	0.437956	0.00323334	0.23304
Byrsonima punctulata	55	5	2.89079	0.00361439	1.40672
Byrsonima putumayensis	52	17	1.4658	0.00335367	0.383896
Byrsonima riparia	12	1	2.80374	0.00144077	2.80374
Byrsonima rodriguesii	3	3	0.187617	0.00027578	0.178889
Byrsonima schomburgkiana	10	5	0.454545	0.000868419	0.337989
Byrsonima schunkei	1	1	0.201613	0.000103604	0.201613
Byrsonima spicata	40	8	3.11005	0.00435097	1.05837
Byrsonima stipulacea	318	55	9.42308	0.0164437	0.581809
Byrsonima stipulina	50	14	2.09524	0.00485775	0.675227
Byrsonima verbascifolia	2	1	0.492611	0.00025314	0.492611
Cabralea canjerana	227	76	2.04724	0.0169246	0.433358
Calatola costaricensis	301	50	6.19621	0.0256825	0.999562
Calatola microcarpa	31	14	0.666667	0.00191958	0.266822
Calliandra guildingii	14	11	0.346021	0.00121928	0.215702
Calliandra hirsuta	1	1	0.126263	6.48832e-05	0.126263
Calliandra hymenaeoides	9	2	0.664137	0.00052613	0.511924
Calliandra laxa	132	7	10.2041	0.0168604	4.68718
Calliandra magdalenae	9	7	0.668896	0.00128072	0.356039
Calliandra purpurea	3	3	0.186567	0.00024652	0.159909
Calliandra surinamensis	14	12	0.78125	0.00282107	0.457484
Calliandra trinervia	74	30	4.24528	0.00732194	0.47495
Callisthene fasciculata	38	5	4.43262	0.00360073	1.4014
Calophyllum brasiliense	1207	256	15.8103	0.117921	0.896383
Calophyllum longifolium	81	16	3.20796	0.0059706	0.726174
Calophyllum pachyphyllum	3	2	0.46729	0.000340104	0.330921
Calycolpus calophyllus	8	4	1.3245	0.0010207	0.496569
Calycolpus goetheanus	12	10	0.488998	0.00154112	0.299902
Calycolpus revolutus	62	10	2.12355	0.00470066	0.914748
Calycophyllum megistocaulum	213	62	2.58264	0.0158058	0.496099
Calycophyllum multiflorum	16	5	1.31926	0.00188193	0.732445
Calycophyllum spruceanum	724	103	10.1562	0.0802885	1.51691
Calycorectes bergii	5	1	0.968992	0.000497941	0.968992
Calycorectes guyanensis	1	1	0.185874	9.55157e-05	0.185874
Calycorectes psidiiflorus	7	1	1.15512	0.000593585	1.15512
Calyptranthes amshoffae	3	2	0.238379	0.000242561	0.236012
Calyptranthes bipennis	448	82	1.98238	0.0201387	0.477927
Calyptranthes concinna	1	1	0.128041	6.5797e-05	0.128041
Calyptranthes crebra	137	33	6.82731	0.0153523	0.905319
Calyptranthes cuspidata	172	49	6.26186	0.0154833	0.614908
Calyptranthes densiflora	44	15	4.1806	0.00439801	0.570569
Calyptranthes fasciculata	28	10	1.79211	0.00346143	0.673594
Calyptranthes forsteri	41	21	2.45399	0.00531185	0.492232
Calyptranthes krugioides	4	4	0.326797	0.000440661	0.214381
Calyptranthes lepida	1	1	0.162602	8.35568e-05	0.162602
Calyptranthes longifolia	7	4	0.319489	0.000352187	0.171339
Calyptranthes lucida	47	7	2.54425	0.00321319	0.893266
Calyptranthes macrophylla	106	25	1.06572	0.00411247	0.320115
Calyptranthes maxima	16	11	0.959693	0.00169474	0.299815
Calyptranthes multiflora	42	13	1.6	0.00391489	0.58603
Calyptranthes nigrescens	84	7	3.22245	0.00515938	1.43431
Calyptranthes paniculata	20	13	1.30435	0.00202674	0.303387
Calyptranthes plicata	6	2	0.271003	0.000154179	0.150016
Calyptranthes pulchella	13	4	2.15311	0.00147745	0.718779
Calyptranthes ruiziana	14	4	0.510204	0.000538034	0.261754
Calyptranthes simulata	8	3	0.429185	0.000514422	0.333689
Calyptranthes speciosa	37	17	3.02198	0.00357043	0.408709
Calyptranthes spruceana	74	9	4.29688	0.00900122	1.94626
Calyptranthes tessmannii	6	2	0.803213	0.000549601	0.534762
Campnosperma gummiferum	5	1	1.5625	0.000802929	1.5625
Campomanesia aromatica	48	20	2.86738	0.00683286	0.664837
Campomanesia aurea	6	4	0.746269	0.000729243	0.354777
Campomanesia eugenioides	1	1	0.478469	0.000245873	0.478469
Campomanesia grandiflora	3	1	0.882353	0.000453419	0.882353
Campomanesia lineatifolia	15	9	0.790514	0.00100673	0.217677
Campomanesia neriiflora	3	3	0.213675	0.000294217	0.190849
Campomanesia speciosa	1	1	0.179533	9.22576e-05	0.179533
Campsiandra angustifolia	227	32	5.73123	0.0291095	1.77022
Campsiandra casiquiarensis	17	1	3.00885	0.00154617	3.00885
Campsiandra comosa	747	94	11.7188	0.0827373	1.71284
Campsiandra gomez-alvareziana	12	2	1.04322	0.000952514	0.926796
Campsiandra guayanensis	2	1	0.662252	0.000340314	0.662252
Campsiandra laurifolia	498	67	32.0611	0.0655408	1.90362
Candolleodendron brachystachyum	2069	66	2.77992	0.0332142	0.979317
Capirona decorticans	491	141	7.91139	0.0498525	0.688035
Capparidastrum coimbranum	52	2	9.23077	0.00551273	5.36389
Capparidastrum macrophyllum	5	3	0.544465	0.00045147	0.292854
Capparidastrum osmanthum	87	31	1.0917	0.00559586	0.351275
Capparidastrum petiolare	31	6	3.15789	0.00465327	1.50921
Capparidastrum solum	20	11	0.938967	0.00225718	0.399316
Caraipa ampla	1	1	0.699301	0.000359353	0.699301
Caraipa costata	24	4	2.1879	0.00159301	0.775
Caraipa densifolia	566	80	12.6	0.0528935	1.28663
Caraipa duckeana	1	1	0.160514	8.24839e-05	0.160514
Caraipa grandifolia	652	119	15.7778	0.08307	1.35844
Caraipa heterocarpa	43	17	3.09811	0.00503887	0.576803
Caraipa jaramilloi	3	1	0.471698	0.000242394	0.471698
Caraipa llanorum	159	8	7.63359	0.00900879	2.19139
Caraipa longipedicellata	239	18	11.1864	0.0251364	2.71752
Caraipa myrcioides	36	12	0.846262	0.00158195	0.25654
Caraipa odorata	9	3	1.13379	0.000943833	0.612233
Caraipa parvielliptica	9	2	0.942127	0.000606051	0.589687
Caraipa punctulata	206	36	35.6275	0.0328383	1.77509
Caraipa racemosa	3	2	0.338409	0.000259689	0.252677
Caraipa richardiana	149	29	7.2	0.0145988	0.979632
Caraipa rodriguesii	4	2	1.11732	0.000663765	0.645843
Caraipa savannarum	37	3	11.33	0.0110671	7.17889
Caraipa spuria	34	5	3.80435	0.00473242	1.84186
Caraipa tereticaulis	127	9	18.552	0.0177752	3.84338
Caraipa utilis	1183	10	41.752	0.0826212	16.0781
Caraipa valioi	55	8	5.22876	0.00880616	2.1421
Carapa grandiflora	1	1	0.17331	8.90597e-05	0.17331
Carapa guianensis	3868	368	16.5414	0.379805	2.00842
Carapa surinamensis	512	109	5.40123	0.0537968	0.960445
Carapa vasquezii	25	8	1.43541	0.00318729	0.775309
Carapichea adinantha	1	1	0.163132	8.38295e-05	0.163132
Carapichea ligularis	2	2	0.531915	0.000391742	0.381165
Carapichea pacimonica	12	8	0.694444	0.00163442	0.397573
Cardiopetalum calophyllum	5	5	0.242718	0.000473884	0.184436
Cariniana domestica	29	11	2.66667	0.00353593	0.625538
Cariniana estrellensis	25	16	0.701754	0.00291857	0.354971
Cariniana ianeirensis	26	6	1.97044	0.00313954	1.01826
Cariniana legalis	7	4	1.63934	0.00188662	0.91784
Cariniana micrantha	195	95	1.30435	0.0166881	0.341842
Carpotroche amazonica	5	3	0.315457	0.00040623	0.263508
Carpotroche brasiliensis	3	3	0.280899	0.000298345	0.193527
Carpotroche crispidentata	25	20	0.668896	0.00301397	0.293259
Carpotroche grandiflora	1	1	0.118343	6.08136e-05	0.118343
Carpotroche longifolia	9	7	0.198413	0.000413115	0.114846
Caryocar amygdaliforme	31	17	0.520833	0.00219787	0.251591
Caryocar brasiliense	1	1	0.110619	5.68445e-05	0.110619
Caryocar edule	8	4	2.08333	0.00235115	1.14384
Caryocar glabrum	1056	478	5	0.104987	0.427414
Caryocar gracile	66	19	1.79739	0.00497807	0.509859
Caryocar harlingii	10	8	0.429185	0.00112947	0.274743
Caryocar microcarpum	173	66	2.79898	0.0202631	0.597453
Caryocar nuciferum	31	18	0.733496	0.00310931	0.336151
Caryocar pallidum	104	63	1.32275	0.010615	0.327886
Caryocar villosum	229	121	1.30719	0.0187653	0.301795
Caryodaphnopsis fosteri	35	23	0.678733	0.00275881	0.233419
Caryodaphnopsis inaequalis	4	3	0.344828	0.000410481	0.266265
Caryodaphnopsis parviflora	1	1	0.147275	7.56811e-05	0.147275
Caryodaphnopsis tomentosa	17	9	0.380228	0.000893587	0.193213
Caryodendron amazonicum	7	2	1.13852	0.000668073	0.650035
Caryodendron orinocense	182	47	6.04915	0.0145447	0.602213
Casearia aculeata	140	42	4.7619	0.0151128	0.700224
Casearia acuminata	2	2	0.531915	0.000375907	0.365758
Casearia arborea	671	163	15.4762	0.0706759	0.843775
Casearia combaymensis	73	47	0.664452	0.00513497	0.21261
Casearia commersoniana	17	9	1.42518	0.00179817	0.388803
Casearia corymbosa	28	14	0.881057	0.00220495	0.306488
Casearia decandra	286	95	1.22449	0.0165045	0.338082
Casearia duckeana	12	11	0.595238	0.00188739	0.333897
Casearia fasciculata	14	7	0.995025	0.00155337	0.431838
Casearia gossypiosperma	358	54	11.2288	0.0363108	1.30853
Casearia grandiflora	139	35	5.97701	0.013446	0.747596
Casearia guianensis	7	7	0.819672	0.00145703	0.405054
Casearia javitensis	1008	311	6.95652	0.0704492	0.440817
Casearia macrocarpa	2	1	0.158604	8.15027e-05	0.158604
Casearia manausensis	9	8	0.39604	0.0010524	0.255996
Casearia mariquitensis	61	18	1.13636	0.00347882	0.376099
Casearia megacarpa	5	3	0.653595	0.000518085	0.336065
Casearia mollis	4	4	0.187266	0.000359333	0.174816
Casearia negrensis	32	16	0.497512	0.00189194	0.230107
Casearia oblongifolia	1	1	0.0666223	3.42355e-05	0.0666223
Casearia obovalis	11	8	0.456621	0.000963858	0.234459
Casearia obovata	5	3	0.331858	0.000350398	0.227292
Casearia pitumba	150	78	1.2766	0.0142852	0.356397
Casearia prunifolia	4	4	0.202429	0.00038488	0.187244
Casearia resinifera	6	3	1.07817	0.000795906	0.516278
Casearia rusbyana	8	7	0.382409	0.000820938	0.228221
Casearia singularis	7	6	0.332779	0.000563805	0.182861
Casearia spinescens	31	8	2.50896	0.00432485	1.05202
Casearia spruceana	2	2	0.469484	0.000427442	0.415901
Casearia sylvestris	494	160	3.87324	0.0344687	0.419226
Casearia uleana	96	15	7.01754	0.012186	1.58093
Casearia ulmifolia	161	74	1.45503	0.013189	0.346835
Casearia zizyphoides	37	7	1.82186	0.00403016	1.12038
Casimirella ampla	18	8	0.622407	0.00119767	0.291334
Casimirella rupestris	2	1	0.263158	0.00013523	0.263158
Cassia cowanii	20	11	1.02564	0.0015247	0.269733
Cassia fastuosa	14	10	0.560748	0.00123539	0.240407
Cassia leiandra	91	26	11.6197	0.0166629	1.24715
Cassia moschata	8	6	0.45977	0.000981603	0.318367
Cassia rubriflora	31	23	0.78125	0.00437271	0.36997
Cassia spruceana	99	41	3.20513	0.0164581	0.781159
Cassia swartzioides	1	1	0.212766	0.000109335	0.212766
Cassipourea guianensis	592	89	5.66616	0.045037	0.984743
Cassipourea lasiocalyx	30	5	2.30769	0.00345113	1.34318
Cassipourea peruviana	40	27	0.763359	0.00332678	0.239775
Castilla elastica	2	2	0.172117	0.000156872	0.152636
Castilla ulei	430	153	2.91262	0.0406872	0.517498
Cathedra acuminata	127	63	1.30862	0.011361	0.350929
Cathedra paraensis	18	4	1.7094	0.00185427	0.902102
Catostemma albuquerquei	18	13	0.609756	0.00181371	0.271498
Catostemma altsonii	188	3	18	0.0142278	9.22907
Catostemma cavalcantei	1	1	0.118624	6.09578e-05	0.118624
Catostemma commune	899	57	25.6897	0.0798964	2.72769
Catostemma ebracteolatum	4	2	0.414938	0.000288685	0.28089
Catostemma fragrans	2518	106	29.023	0.229751	4.21788
Catostemma hirsutulum	1	1	0.11236	5.77387e-05	0.11236
Catostemma milanezii	19	6	2.34375	0.00239593	0.777079
Catostemma sancarlosianum	19	3	1.82648	0.00164148	1.06478
Catostemma sclerophyllum	214	15	8.82801	0.0168184	2.18191
Cavanillesia hylogeiton	17	8	0.770713	0.00163187	0.396954
Cavanillesia platanifolia	3	1	0.903614	0.000464345	0.903614
Cavanillesia umbellata	39	17	2.10526	0.00427717	0.48961
Cecropia angulata	66	8	11.2462	0.00943599	2.29531
Cecropia angustifolia	23	7	2.33393	0.00219241	0.60949
Cecropia concolor	281	66	11.3475	0.0270484	0.797517
Cecropia distachya	611	163	18.2073	0.0592735	0.707646
Cecropia engleriana	256	82	7.25	0.0268732	0.637747
Cecropia ficifolia	453	107	14.6643	0.0369326	0.671691
Cecropia glaziovii	6	1	1.05448	0.000541871	1.05448
Cecropia herthae	58	23	3.125	0.00592023	0.500903
Cecropia hololeuca	2	1	0.326797	0.000167933	0.326797
Cecropia insignis	5	1	0.844595	0.000434016	0.844595
Cecropia latiloba	870	75	31.7147	0.0860624	2.23303
Cecropia litoralis	8	3	0.706714	0.000822987	0.533844
Cecropia marginalis	13	6	1.13636	0.00145002	0.470289
Cecropia membranacea	552	104	39.6313	0.0856269	1.60221
Cecropia metensis	2	2	0.284091	0.000268924	0.261663
Cecropia obtusa	539	143	7.58017	0.0438163	0.59627
Cecropia obtusifolia	8	3	0.710059	0.000501917	0.325577
Cecropia pachystachya	86	6	8.96287	0.0063946	2.07398
Cecropia palmata	461	80	11.1399	0.0400451	0.974097
Cecropia peltata	161	23	11.465	0.0207474	1.75541
Cecropia polystachya	73	23	4.18719	0.00681178	0.576336
Cecropia purpurascens	74	32	2.38908	0.00889304	0.540808
Cecropia putumayonis	30	15	0.97493	0.00236924	0.30737
Cecropia sciadophylla	2169	428	16.2963	0.167854	0.763187
Cecropia strigosa	6	3	0.546448	0.000461907	0.299624
Cecropia ulei	5	4	0.338983	0.00042882	0.208621
Cecropia utcubambana	14	1	2.16383	0.00111194	2.16383
Cedrela fissilis	122	49	1.96507	0.00901017	0.357833
Cedrela nebulosa	1	1	0.192678	9.90124e-05	0.192678
Cedrela odorata	240	151	2.51256	0.0269267	0.347015
Cedrelinga cateniformis	511	158	8.74704	0.050175	0.617979
Ceiba boliviana	3	3	0.564972	0.000547559	0.355183
Ceiba chodatii	48	22	1.01351	0.00406774	0.35981
Ceiba crispiflora	2	1	0.359066	0.000184515	0.359066
Ceiba insignis	73	19	8.88889	0.0137574	1.40905
Ceiba pentandra	314	166	1.79949	0.0368382	0.43185
Ceiba samauma	160	64	2.40964	0.0165606	0.503545
Celtis iguanaea	22	6	1.86104	0.00161888	0.525055
Celtis loxensis	10	3	2.82486	0.00224978	1.45936
Celtis schippii	1225	169	11.2676	0.0995415	1.1462
Cenostigma macrophyllum	310	3	20.7965	0.02123	13.7712
Cenostigma tocantinum	851	30	25.8706	0.0962764	6.24513
Centrolobium microchaete	91	7	8.05085	0.0102541	2.85064
Centrolobium paraense	37	10	7.16846	0.00543628	1.0579
Centronia laurifolia	61	2	8.47784	0.00614668	5.98072
Cereus vargasianus	3	1	1.69492	0.000870974	1.69492
Cespedesia spathulata	102	36	4.72727	0.0112679	0.609094
Cestrum fulvescens	1	1	0.171821	8.82946e-05	0.171821
Cestrum microcalyx	3	2	0.344828	0.000263855	0.256731
Cestrum racemosum	9	4	4.54545	0.00324188	1.57717
Cestrum schlechtendalii	18	13	1.13636	0.0020763	0.310807
Chaetocarpus echinocarpus	459	27	9.84848	0.0379655	2.73633
Chaetocarpus schomburgkianus	968	112	24.2754	0.0970268	1.68584
Chamaecrista adiantifolia	251	31	7.82918	0.0193095	1.21214
Chamaecrista apoucouita	190	19	7.52089	0.0173191	1.77384
Chamaecrista bahiae	14	7	1.18203	0.00158798	0.441459
Chamaecrista hymenaeifolia	1	1	0.118343	6.08136e-05	0.118343
Chamaecrista negrensis	71	14	1.85185	0.00550284	0.764895
Chamaecrista paniculata	1	1	0.209205	0.000107505	0.209205
Chamaecrista scleroxylon	16	7	4.24528	0.00303095	0.842604
Chamaecrista xinguensis	60	16	2.42718	0.00549467	0.668289
Chaunochiton angustifolium	27	4	1.86537	0.00123741	0.601999
Chaunochiton kappleri	363	161	2.1097	0.0274767	0.332109
Chaunochiton loranthoides	24	8	0.692042	0.00201012	0.488961
Cheiloclinium belizense	1	1	0.176678	9.07906e-05	0.176678
Cheiloclinium cognatum	1147	143	38.7164	0.104992	1.42877
Cheiloclinium hippocrateoides	20	12	0.750469	0.00190516	0.308954
Chelyocarpus chuco	108	13	10.3555	0.00882139	1.32049
Chelyocarpus ulei	23	7	1.03734	0.00200341	0.556947
Chimarrhis barbata	103	39	1.63399	0.0103986	0.518866
Chimarrhis duckeana	39	22	3.125	0.00691452	0.611621
Chimarrhis gentryana	46	21	3.19149	0.0060896	0.564303
Chimarrhis glabriflora	145	35	4.45205	0.0134375	0.747125
Chimarrhis hookeri	42	23	0.938086	0.00444595	0.376166
Chimarrhis microcarpa	24	7	2.27642	0.00226436	0.629493
Chimarrhis turbinata	1163	209	6.50888	0.0619638	0.576945
Chionanthus implicatus	8	7	0.335008	0.000840771	0.233734
Chione venosa	2	2	0.184502	0.000177427	0.172637
Chlorocardium rodiei	1030	31	18.4805	0.105204	6.60408
Chlorocardium venenosum	37	18	0.803859	0.00335312	0.36251
Chloroleucon acacioides	2	2	0.236407	0.000221071	0.215103
Chloroleucon mangense	2	2	0.160514	0.000164442	0.160002
Chomelia gracilis	1	1	0.434783	0.000223424	0.434783
Chomelia malaneoides	2	2	0.420168	0.000295584	0.287603
Chomelia obtusa	2	2	0.138696	0.000129667	0.126166
Chomelia paniculata	5	2	0.496278	0.000336982	0.327884
Chomelia pohliana	9	4	0.594059	0.000935304	0.455025
Chomelia polyantha	8	4	1.13636	0.00127081	0.618249
Chomelia spinosa	4	4	0.25	0.000439172	0.213657
Chomelia tenuiflora	90	35	2.71493	0.0125211	0.696173
Chromolucuma baehniana	12	7	0.724638	0.00153146	0.425745
Chromolucuma rubriflora	48	22	3.26975	0.00580091	0.513117
Chrysochlamys bracteolata	28	10	1.38408	0.0028925	0.56288
Chrysochlamys membranacea	161	38	4.85762	0.0147379	0.754734
Chrysochlamys ulei	88	17	1.7116	0.00391316	0.447942
Chrysochlamys weberbaueri	58	19	1.52542	0.0051448	0.526936
Chrysophyllum amazonicum	237	84	6.27119	0.0254535	0.589673
Chrysophyllum argenteum	681	208	4.49438	0.0582258	0.544747
Chrysophyllum bombycinum	80	31	2.26537	0.00849514	0.533275
Chrysophyllum colombianum	55	20	2.21519	0.00678162	0.659852
Chrysophyllum cuneifolium	515	97	2.65152	0.0162309	0.325622
Chrysophyllum durifructum	9	4	0.749625	0.000739901	0.359962
Chrysophyllum eximium	101	26	1.52801	0.00864092	0.64674
Chrysophyllum gonocarpum	87	23	4.6798	0.00843881	0.713996
Chrysophyllum lucentifolium	478	101	6.35246	0.0366374	0.705904
Chrysophyllum manaosense	186	71	7.53247	0.0216226	0.592642
Chrysophyllum oliviforme	2	2	0.181488	0.000179628	0.174778
Chrysophyllum ovale	5	3	0.75	0.000586661	0.380548
Chrysophyllum parvulum	1	1	0.162338	8.34212e-05	0.162338
Chrysophyllum pomiferum	293	142	2.10896	0.0325962	0.446706
Chrysophyllum prieurii	1048	280	7.78098	0.0816546	0.567499
Chrysophyllum revolutum	21	1	11.8644	0.00609682	11.8644
Chrysophyllum sanguinolentum	2185	390	20	0.227678	1.13606
Chrysophyllum scalare	12	6	0.705882	0.001205	0.390821
Chrysophyllum sparsiflorum	79	42	2.53165	0.00976118	0.452268
Chrysophyllum superbum	17	11	0.549451	0.00149019	0.263628
Chrysophyllum ucuquirana-branca	127	57	1.36986	0.0122918	0.419648
Chrysophyllum venezuelanense	378	119	4.47761	0.0264427	0.432416
Chrysophyllum wilsonii	15	12	0.675676	0.00170596	0.276649
Ciliosemina pedunculata	55	12	6.83371	0.00616712	1.0001
Cinchonopsis amazonica	17	8	1.22951	0.0018213	0.443031
Cinnamodendron tenuifolium	1	1	0.502513	0.000258228	0.502513
Citharexylum macrophyllum	10	5	0.843882	0.00111114	0.432457
Citharexylum poeppigii	11	8	0.595238	0.000965778	0.234926
Citharexylum reticulatum	2	1	0.286944	0.000147453	0.286944
Citharexylum spinosum	23	4	3.10078	0.00218575	1.06337
Citronella incarum	39	24	1.06383	0.00360412	0.292234
Citronella melliodora	1	1	0.172414	8.85991e-05	0.172414
Citronella paniculata	3	1	0.412655	0.000212053	0.412655
Clarisia biflora	519	161	3.01811	0.0461479	0.557788
Clarisia ilicifolia	282	71	1.50094	0.0124766	0.341965
Clarisia racemosa	1275	428	2.78261	0.112132	0.509835
Clathrotropis brachypetala	340	56	7.33696	0.034411	1.19578
Clathrotropis brunnea	81	6	4.59418	0.00709115	2.2999
Clathrotropis glaucophylla	458	22	39.0342	0.0438017	3.87446
Clathrotropis macrocarpa	1910	93	16.8022	0.170927	3.57661
Clathrotropis nitida	178	22	6.19765	0.0152751	1.35115
Clathrotropis paradoxa	2	1	0.309598	0.000159094	0.309598
Clavija imatacae	7	4	0.686499	0.000753284	0.366473
Clavija lancifolia	3	3	0.4	0.000486467	0.315555
Clavija ornata	3	3	0.211864	0.000278658	0.180756
Clavija procera	3	3	0.184502	0.00017415	0.112965
Clavija weberbaueri	2	2	0.252525	0.000218213	0.212321
Cleidion amazonicum	2	2	0.2	0.000197586	0.192251
Cleidion praealtum	1	1	0.15949	8.19577e-05	0.15949
Clerodendrum tessmannii	4	3	0.410678	0.000523148	0.339348
Clerodendrum ulei	12	8	0.429185	0.00108757	0.264552
Clusia amazonica	17	11	0.847458	0.00159946	0.282959
Clusia candelabrum	15	5	0.903614	0.000956627	0.372319
Clusia gaudichaudii	1	1	0.13624	7.00102e-05	0.13624
Clusia grammadenioides	1	1	0.118624	6.09578e-05	0.118624
Clusia hammeliana	32	2	4.55213	0.00240197	2.33711
Clusia haughtii	1	1	0.16835	8.65109e-05	0.16835
Clusia hoffmannseggiana	11	6	0.560748	0.00115833	0.375684
Clusia nigrolineata	2	2	0.165289	0.000128709	0.125234
Clusia obovata	1	1	0.182815	9.39442e-05	0.182815
Clusia octandra	1	1	0.155039	7.96705e-05	0.155039
Clusia platystigma	1	1	0.176678	9.07906e-05	0.176678
Clusiella axillaris	1	1	0.171527	8.81432e-05	0.171527
Coccoloba acuminata	4	2	1.12994	0.000971428	0.9452
Coccoloba caracasana	1	1	0.155763	8.00428e-05	0.155763
Coccoloba charitostachya	3	2	0.387597	0.000373963	0.363866
Coccoloba coronata	52	22	1.2	0.00401801	0.355411
Coccoloba densifrons	938	146	31.8519	0.102225	1.36253
Coccoloba dugandiana	8	3	0.465116	0.000545301	0.353718
Coccoloba excelsa	28	17	1.43885	0.00393861	0.450855
Coccoloba latifolia	59	24	3.40909	0.0051629	0.418625
Coccoloba lehmannii	52	28	1.81488	0.00476458	0.331138
Coccoloba marginata	1	1	0.431034	0.000221498	0.431034
Coccoloba microstachya	2	2	0.254453	0.000245975	0.239334
Coccoloba mollis	215	91	4.95238	0.0229478	0.490729
Coccoloba ovata	31	9	1.95312	0.00426878	0.923005
Coccoloba padiformis	12	3	1.50602	0.00161782	1.04943
Coccoloba paraensis	2	2	0.206186	0.000203648	0.19815
Coccoloba peruviana	15	8	2.37154	0.00267168	0.649887
Coccoloba steinbachii	1	1	0.15528	7.97942e-05	0.15528
Coccoloba striata	20	9	2.10843	0.00297678	0.643646
Coccoloba warmingii	11	8	0.378072	0.000643088	0.156431
Coccoloba williamsii	11	6	0.490998	0.000763589	0.247657
Cochlospermum orinocense	119	28	9.20635	0.0154038	1.07056
Cochlospermum regium	2	1	0.930233	0.000478023	0.930233
Cochlospermum vitifolium	8	5	0.746269	0.00110016	0.428181
Cojoba arborea	11	4	0.963855	0.0011187	0.544248
Colubrina arborescens	48	10	1.70132	0.00506946	0.986517
Colubrina glandulosa	21	11	2.25989	0.0038656	0.68386
Colubrina spinosa	2	2	0.25641	0.00022369	0.217651
Combretum laxum	70	30	2.11082	0.00652269	0.423105
Combretum leprosum	225	8	17.9078	0.0226301	5.50476
Commiphora leptophloeos	4	1	0.813008	0.000417784	0.813008
Compsoneura capitellata	251	78	2.88462	0.022742	0.567385
Compsoneura sprucei	123	57	3.51759	0.0120368	0.410941
Compsoneura ulei	30	15	1.10132	0.00205528	0.266639
Conceveiba guianensis	1596	512	5.75693	0.156521	0.5949
Conceveiba hostmannii	1	1	0.166389	8.55033e-05	0.166389
Conceveiba latifolia	4	3	0.607903	0.000432697	0.280676
Conceveiba martiana	187	95	1.40845	0.0199231	0.408109
Conceveiba maynasensis	2	2	0.318471	0.00032374	0.314999
Conceveiba rhytidocarpa	207	66	1.74216	0.0174832	0.51549
Conceveiba terminalis	285	65	5.28905	0.0267102	0.799663
Conceveiba tristigmata	39	5	3.65591	0.00422207	1.64323
Conchocarpus silvestris	4	1	0.629921	0.000323701	0.629921
Conchocarpus toxicarius	2	1	0.456621	0.000234646	0.456621
Conchocarpus ucayalinus	2	2	0.632911	0.000603007	0.586726
Condaminea corymbosa	1	1	0.189036	9.71408e-05	0.189036
Connarus erianthus	47	23	0.391389	0.00255738	0.216376
Connarus fasciculatus	5	5	0.179211	0.000422737	0.164529
Connarus perrottetii	291	62	4.79549	0.014167	0.444662
Connarus punctatus	2	2	0.632911	0.000382082	0.371765
Connarus ruber	6	4	0.884956	0.00111294	0.541445
Conostegia cuatrecasii	8	2	3.48259	0.00200644	1.95226
Copaifera duckei	22	14	1.2474	0.00205277	0.285335
Copaifera epunctata	6	5	0.365631	0.000567176	0.220745
Copaifera glycycarpa	11	10	0.426439	0.00149169	0.290284
Copaifera guyanensis	26	9	0.843882	0.00214467	0.463726
Copaifera langsdorffii	118	22	4.58937	0.0122732	1.08562
Copaifera martii	13	7	1.05634	0.00173553	0.482478
Copaifera multijuga	317	134	3.22581	0.046447	0.674521
Copaifera oblongifolia	4	2	0.238379	0.000244124	0.237533
Copaifera officinalis	19	5	2	0.00188733	0.734548
Copaifera paupera	17	7	3.35821	0.00244315	0.679195
Copaifera pubiflora	33	8	4.10959	0.00466822	1.13555
Copaifera reticulata	148	80	3.2872	0.0125808	0.306028
Cordia acutifolia	8	2	1.1215	0.00084465	0.821844
Cordia alliodora	300	97	4.84429	0.0289313	0.580415
Cordia bicolor	878	146	6.44068	0.0515715	0.687385
Cordia chamissoniana	22	5	2.04082	0.00186054	0.724121
Cordia collococca	24	8	0.369004	0.000882767	0.214733
Cordia ecalyculata	2	2	0.174825	0.000170006	0.165416
Cordia eriostigma	1	1	0.248756	0.00012783	0.248756
Cordia exaltata	850	211	7.34908	0.060941	0.562044
Cordia fallax	31	15	2.37154	0.00418577	0.543034
Cordia fulva	5	3	0.277008	0.000371017	0.240666
Cordia glabrata	1	1	0.478469	0.000245873	0.478469
Cordia goeldiana	327	88	7.78761	0.0361457	0.799313
Cordia gracilipes	2	1	0.470588	0.000241823	0.470588
Cordia hebeclada	29	18	1.03093	0.00224714	0.24294
Cordia iguaguana	43	4	5.67901	0.00776861	3.77943
Cordia kingstoniana	13	7	0.194932	0.000562775	0.156451
Cordia laevifrons	99	26	2.85171	0.00914353	0.684358
Cordia lanciloba	3	3	0.719424	0.000819541	0.531609
Cordia lasseri	19	12	0.859107	0.0016287	0.26412
Cordia lomatoloba	92	46	0.910747	0.00857806	0.362889
Cordia lutea	41	9	2.12014	0.00467586	1.01103
Cordia mexiana	12	8	0.429185	0.00110374	0.268484
Cordia naidophila	16	6	0.980392	0.00162935	0.528451
Cordia nodosa	440	162	4.01146	0.0473154	0.568369
Cordia panamensis	23	12	2.04082	0.0025861	0.419379
Cordia panicularis	23	16	1.14504	0.00372647	0.453232
Cordia ripicola	14	9	0.724638	0.00129952	0.280985
Cordia saccellia	1	1	0.952381	0.000489404	0.952381
Cordia sagotii	172	69	6.81818	0.0172055	0.485245
Cordia scabrifolia	227	61	2.73038	0.0154096	0.491593
Cordia sellowiana	64	38	2.02703	0.00932669	0.477625
Cordia sericicalyx	39	10	2.35507	0.0038207	0.743508
Cordia silvestris	11	8	0.34965	0.000863619	0.210075
Cordia spinescens	1	1	0.168634	8.66568e-05	0.168634
Cordia sprucei	62	13	1.04603	0.00183974	0.275394
Cordia tetrandra	737	89	14.9312	0.058936	1.28864
Cordia toqueve	45	24	1.7094	0.00438287	0.355378
Cordia trachyphylla	8	7	0.301659	0.000688589	0.191428
Cordia trichotoma	2	1	0.505051	0.000259533	0.505051
Cordia ucayaliensis	246	106	1.17845	0.0208765	0.38326
Cordia ulei	6	5	0.376648	0.000542243	0.211041
Cordiera elliptica	2	1	0.956938	0.000491746	0.956938
Cordiera garapatica	4	2	0.437956	0.000304725	0.296497
Cordiera hadrantha	40	5	2.92208	0.0027759	1.08038
Cordiera longicaudata	6	6	0.17301	0.000510016	0.165415
Cordiera macrophylla	136	35	3.00136	0.0107885	0.599842
Cordiera myrciifolia	40	26	0.438596	0.00299754	0.224355
Cordiera triflora	2	2	0.229358	0.000204664	0.199138
Corythophora alta	469	116	5.78818	0.051896	0.8706
Corythophora amapaensis	32	6	3.71747	0.00312895	1.01482
Corythophora labriculata	94	15	5.32319	0.0089047	1.15524
Corythophora rimosa	148	57	1.73913	0.0165655	0.565553
Cosmibuena grandiflora	6	5	0.36036	0.000618466	0.240707
Couepia bernardii	88	10	3.21361	0.00905523	1.76215
Couepia bracteosa	321	142	3.87324	0.0322068	0.44137
Couepia caryophylloides	156	61	1.5873	0.0142147	0.453473
Couepia chrysocalyx	67	29	1.81818	0.00924585	0.620429
Couepia cidiana	1	1	0.177305	9.11125e-05	0.177305
Couepia excelsa	30	19	0.71048	0.00269929	0.276464
Couepia exflexa	31	13	1.39276	0.00346867	0.519233
Couepia glabra	4	3	0.392157	0.000480728	0.311832
Couepia guianensis	1399	297	16.2325	0.142608	0.934395
Couepia habrantha	24	15	1.84502	0.00264603	0.343278
Couepia joaquinae	20	9	2.07156	0.00193794	0.419026
Couepia krukovii	3	3	0.205761	0.000304595	0.197581
Couepia latifolia	36	21	1.45985	0.00302837	0.280629
Couepia macrophylla	138	41	1.97044	0.012128	0.575638
Couepia magnoliifolia	35	30	1.40449	0.00505716	0.328041
Couepia morii	5	2	0.719424	0.00047125	0.458526
Couepia obovata	96	54	1.49254	0.00930566	0.335348
Couepia paraensis	418	74	32.0611	0.0606878	1.59592
Couepia rankiniae	1	1	0.164745	8.46581e-05	0.164745
Couepia reflexa	2	1	0.315956	0.000162362	0.315956
Couepia robusta	124	53	2.08644	0.0128173	0.470612
Couepia sandwithii	13	8	0.902527	0.00122774	0.298647
Couepia spicata	5	4	0.285307	0.000463987	0.22573
Couepia subcordata	29	10	2.95359	0.00394789	0.768259
Couepia trapezioana	2	1	0.269179	0.000138324	0.269179
Couepia ulei	55	32	1.26382	0.00711894	0.43292
Couepia williamsii	25	7	2.75081	0.00217522	0.604711
Couma catingae	101	20	7.28155	0.013027	1.26753
Couma guianensis	359	154	2.98056	0.0312391	0.394749
Couma macrocarpa	315	157	2.83224	0.0295948	0.366825
Couma utilis	249	56	6.03589	0.0227499	0.790559
Couratari calycina	35	8	2.37192	0.0021381	0.520092
Couratari gloriosa	5	5	0.209644	0.000482064	0.187619
Couratari guianensis	533	280	1.16822	0.0463313	0.322003
Couratari longipedicellata	133	34	1.48148	0.0064531	0.369345
Couratari macrosperma	112	48	1.85759	0.0109067	0.442176
Couratari multiflora	319	110	4.41989	0.0315285	0.557768
Couratari oblongifolia	104	46	6.85714	0.0118263	0.500305
Couratari oligantha	160	27	3.46154	0.0146242	1.05403
Couratari riparia	16	1	1.43369	0.000736738	1.43369
Couratari stellata	554	184	5.05837	0.0676521	0.715495
Couratari tauari	70	36	1.89573	0.00539066	0.291395
Couratari tenuicarpa	81	14	5.47945	0.0105764	1.47012
Couroupita guianensis	119	53	3.33333	0.0140084	0.514346
Couroupita subsessilis	51	23	4.86111	0.00869891	0.736003
Coursetia ferruginea	22	8	0.930233	0.00193577	0.470876
Coussapoa asperifolia	9	7	0.556586	0.00105634	0.293662
Coussapoa jatun-sachensis	3	3	0.271003	0.000305473	0.19815
Coussapoa latifolia	6	6	0.558659	0.000837298	0.271564
Coussapoa longepedunculata	4	3	0.342466	0.000391511	0.25396
Coussapoa nitida	32	12	1.23762	0.00270671	0.438939
Coussapoa orthoneura	112	63	1	0.00910452	0.281229
Coussapoa ovalifolia	33	24	0.71048	0.00313089	0.253863
Coussapoa parvifolia	2	2	0.182482	0.000180723	0.175843
Coussapoa sprucei	1	1	0.187617	9.64117e-05	0.187617
Coussapoa tessmannii	2	2	0.175747	0.000172796	0.16813
Coussapoa trinervia	119	64	2.28311	0.0140573	0.427431
Coussapoa villosa	24	19	0.625	0.0019663	0.201391
Coussarea albescens	226	36	12.2642	0.0254022	1.37313
Coussarea ampla	25	15	1.84049	0.00361603	0.46912
Coussarea amplifolia	2	2	0.613497	0.000402952	0.392073
Coussarea bernardii	3	2	0.421941	0.000310002	0.301632
Coussarea brevicaulis	6	4	0.271985	0.000417718	0.20322
Coussarea capitata	1	1	0.324675	0.000166842	0.324675
Coussarea cephaeloides	9	4	0.482315	0.00043328	0.210791
Coussarea duckei	4	1	0.775194	0.000398352	0.775194
Coussarea dulcifolia	1	1	0.37037	0.000190324	0.37037
Coussarea ecuadorensis	4	1	0.642055	0.000329936	0.642055
Coussarea grandis	4	3	0.531915	0.000572368	0.371276
Coussarea granvillei	1	1	0.163934	8.42417e-05	0.163934
Coussarea hallei	4	1	0.759013	0.000390038	0.759013
Coussarea hirticalyx	44	7	10.8597	0.00893502	2.48394
Coussarea hydrangeifolia	3	3	0.166389	0.000208084	0.134977
Coussarea klugii	17	6	2.30769	0.00164379	0.533136
Coussarea leptophragma	2	2	0.155039	0.000150746	0.146676
Coussarea longiflora	2	2	0.531915	0.000376941	0.366764
Coussarea machadoana	1	1	0.1443	7.41522e-05	0.1443
Coussarea macrophylla	18	5	1.20482	0.00129152	0.50266
Coussarea obliqua	8	4	0.453309	0.000544464	0.264882
Coussarea paniculata	125	31	8.31947	0.0122672	0.770062
Coussarea platyphylla	11	6	1.91388	0.00180646	0.585896
Coussarea revoluta	6	6	0.534759	0.000993326	0.322169
Coussarea tenuiflora	5	3	0.497512	0.000442259	0.286879
Coussarea violacea	2	2	0.25974	0.000191213	0.18605
Coutarea hexandra	60	9	7.28972	0.00545257	1.17897
Crateva tapia	712	57	27.6004	0.0854136	2.91605
Cremastosperma brevipes	11	3	3.51759	0.00226497	1.46921
Cremastosperma cauliflorum	12	10	0.513699	0.00107751	0.209683
Cremastosperma gracilipes	3	2	0.584795	0.000368937	0.358976
Cremastosperma leiophyllum	17	6	1.3913	0.00150934	0.489529
Cremastosperma longicuspe	1	1	0.429185	0.000220547	0.429185
Cremastosperma megalophyllum	10	4	1.10193	0.000972984	0.473357
Cremastosperma monospermum	2	1	0.408998	0.000210174	0.408998
Cremastosperma napoense	2	2	0.271003	0.000255523	0.248624
Croton blanchetianus	2	1	0.312012	0.000160335	0.312012
Croton cajucara	4	3	0.414079	0.000431206	0.279709
Croton cuneatus	192	46	9.09091	0.0234455	0.991845
Croton diasii	14	6	0.83682	0.00128252	0.415963
Croton draconoides	25	11	1.06838	0.00251444	0.444826
Croton gossypiifolius	47	9	4.15162	0.00461558	0.997991
Croton hostmannii	1	1	0.190114	9.76948e-05	0.190114
Croton lechleri	25	10	1.43369	0.00239919	0.466882
Croton matourensis	1301	157	9.91736	0.0610192	0.756327
Croton megalodendron	310	12	13.2114	0.0319832	5.18661
Croton palanostigma	75	20	3.95257	0.00860333	0.837104
Croton sampatik	38	9	4.54545	0.00540295	1.16824
Croton sapiiflorus	3	1	1.05263	0.000540921	1.05263
Croton smithianus	80	23	1.74881	0.00694505	0.587612
Croton spruceanus	15	4	4.93274	0.00321388	1.56355
Croton tessmannii	123	31	4.17423	0.0102886	0.645859
Croton tricolor	219	6	19.6319	0.0128468	4.16663
Croton trombetensis	1076	34	1.92726	0.0147192	0.842459
Croton urucurana	36	5	3.7123	0.00523921	2.0391
Crudia aequalis	3	1	0.614754	0.000315907	0.614754
Crudia amazonica	331	62	5.88235	0.0366578	1.15058
Crudia aromatica	181	12	14.6382	0.0167722	2.71988
Crudia bracteata	403	34	6.70827	0.033434	1.9136
Crudia glaberrima	269	59	5.44218	0.0305086	1.00627
Crudia humboldtiana	2	1	0.369004	0.000189622	0.369004
Crudia oblonga	243	67	5.94262	0.0256637	0.745397
Crudia tomentosa	17	7	3.40426	0.00356616	0.991391
Cryptocarya aschersoniana	45	2	0.255458	0.000191516	0.186345
Cryptocarya guianensis	1	1	0.188324	9.67749e-05	0.188324
Cryptocarya yasuniensis	13	9	0.483092	0.00123589	0.267227
Cupania americana	6	5	0.408163	0.000715611	0.278516
Cupania cinerea	232	47	6.25	0.021806	0.90286
Cupania dentata	4	3	0.359066	0.000368973	0.23934
Cupania diphylla	97	23	7.72201	0.0140701	1.19045
Cupania emarginata	2	1	0.330579	0.000169876	0.330579
Cupania hirsuta	45	22	1.43266	0.00415284	0.367338
Cupania hispida	39	14	2.34114	0.00546682	0.759888
Cupania latifolia	41	22	2.8169	0.00461541	0.408254
Cupania livida	24	6	0.796813	0.000908299	0.294592
Cupania macrostylis	71	32	3.0303	0.00902651	0.548925
Cupania oblongifolia	48	2	4.7619	0.00454261	4.41996
Cupania paniculata	2	1	0.460829	0.000236809	0.460829
Cupania polyodonta	7	2	0.516796	0.000468414	0.455766
Cupania rubiginosa	36	23	1.02669	0.00370866	0.313785
Cupania rufescens	2	1	0.626959	0.000322178	0.626959
Cupania scrobiculata	920	232	16.3158	0.0908865	0.76235
Cupania vernalis	2	1	0.399202	0.00020514	0.399202
Curatella americana	105	14	5.76184	0.0106159	1.47561
Curupira tefeensis	9	7	0.434783	0.000959819	0.26683
Cybianthus amplus	8	4	1.25	0.00131463	0.639567
Cybianthus cuatrecasasii	2	2	0.310559	0.000239631	0.233161
Cybianthus fulvopulverulentus	45	16	2.31278	0.00316375	0.384791
Cybianthus gardneri	2	1	0.330033	0.000169596	0.330033
Cybianthus gigantophyllus	2	1	0.327332	0.000168208	0.327332
Cybianthus grandifolius	1	1	0.123001	6.32072e-05	0.123001
Cybianthus guyanensis	17	8	2.43161	0.00225828	0.549327
Cybianthus laurifolius	1	1	0.184502	9.48108e-05	0.184502
Cybianthus longifolius	1	1	0.189036	9.71408e-05	0.189036
Cybianthus microbotrys	1	1	0.162602	8.35568e-05	0.162602
Cybianthus minutiflorus	1	1	0.160514	8.24839e-05	0.160514
Cybianthus nanayensis	1	1	0.438596	0.000225384	0.438596
Cybianthus nestorii	59	1	4.89221	0.00251398	4.89221
Cybianthus peruvianus	20	9	0.665779	0.00140621	0.304054
Cybianthus prieurii	2	1	0.302572	0.000155484	0.302572
Cybianthus reticulatus	37	5	4.47154	0.00522585	2.0339
Cybianthus spicatus	12	7	1.03093	0.00128993	0.3586
Cybianthus spichigeri	1	1	0.235294	0.000120912	0.235294
Cybianthus subspicatus	1	1	0.193798	9.95881e-05	0.193798
Cybianthus surinamensis	2	1	0.373832	0.000192103	0.373832
Cybianthus vasquezii	1	1	0.18315	9.41162e-05	0.18315
Cybianthus venezuelanus	1	1	0.215054	0.000110511	0.215054
Cybistax antisyphilitica	2	1	0.492611	0.00025314	0.492611
Cyclolobium brasiliense	4	3	0.478469	0.000485505	0.314931
Cymbopetalum brasiliense	45	7	0.270636	0.000300271	0.0834754
Cynometra bauhiniifolia	300	54	8.70647	0.0322676	1.16283
Cynometra cuneata	1	1	0.136054	6.99149e-05	0.136054
Cynometra hostmanniana	117	24	5.30612	0.015068	1.22177
Cynometra longicuspis	150	32	4.14747	0.0154172	0.93756
Cynometra marginata	543	49	20.2198	0.0684009	2.71649
Cynometra spruceana	172	43	5.86207	0.0211281	0.956171
Cynophalla amplissima	12	8	0.560748	0.00105032	0.25549
Cynophalla flexuosa	50	10	25.5556	0.0225895	4.39592
Cynophalla hastata	8	3	0.994036	0.000837013	0.542943
Cynophalla polyantha	74	1	11.0778	0.00569262	11.0778
Cyrilla racemiflora	16	1	2.71186	0.00139356	2.71186
Cyrillopsis paraensis	71	30	1.2987	0.00686024	0.445001
Dacryodes amplectans	26	17	0.520833	0.00224007	0.256422
Dacryodes belemensis	24	9	1.35135	0.00237115	0.512695
Dacryodes chimantensis	206	56	5.39419	0.0192742	0.669779
Dacryodes cupularis	4	2	0.717703	0.000474545	0.461732
Dacryodes cuspidata	76	42	1.1994	0.0072822	0.337408
Dacryodes edilsonii	9	2	1.3986	0.000887743	0.863774
Dacryodes glabra	1	1	0.162075	8.3286e-05	0.162075
Dacryodes granatensis	1	1	0.168919	8.68031e-05	0.168919
Dacryodes hopkinsii	19	8	4.15225	0.00300063	0.729904
Dacryodes kukachkana	5	3	0.496689	0.000461522	0.299374
Dacryodes microcarpa	237	19	29.2308	0.0274551	2.81198
Dacryodes negrensis	32	9	1.06762	0.00237062	0.512582
Dacryodes nitens	239	94	4.9505	0.0223141	0.461949
Dacryodes peruviana	318	77	5.60928	0.0284703	0.719522
Dacryodes roraimensis	55	18	1.71821	0.00526878	0.569613
Dacryodes sclerophylla	13	8	1.6129	0.002321	0.564584
Dacryodes trinitensis	4	2	0.343053	0.000346162	0.336816
Dahlstedtia muehlbergiana	1	1	0.175747	9.03119e-05	0.175747
Dalbergia ecastaphyllum	6	1	1.64384	0.000844725	1.64384
Dalbergia foliosa	7	4	0.632911	0.000759046	0.369276
Dalbergia inundata	47	8	8.48708	0.00754453	1.83521
Damburneya purpurea	30	11	1.30548	0.00211697	0.374511
Daphnopsis equatorialis	7	4	0.613497	0.000811533	0.394811
Deguelia densiflora	16	3	2.35756	0.00158327	1.02701
Deguelia utilis	28	17	0.828729	0.00285037	0.326284
Dendrobangia boliviana	1044	266	6.20985	0.101601	0.743289
Dendrobangia multinervia	59	41	1	0.00562086	0.266785
Dendropanax arboreus	286	94	1.95312	0.0254358	0.526575
Dendropanax caucanus	207	47	2.5974	0.0150073	0.621365
Dendropanax cuneatus	109	34	1.77419	0.00978448	0.560018
Dendropanax macrophyllus	3	3	0.17301	0.000257165	0.166814
Dendropanax macropodus	47	14	4.57516	0.00528673	0.734855
Dendropanax neblinae	5	2	0.4884	0.000347388	0.338009
Dendropanax palustris	65	11	4.6332	0.00922624	1.63221
Dendropanax tessmannii	28	6	3.125	0.00338705	1.09853
Dendropanax umbellatus	238	16	5.53936	0.016022	1.94868
Dialium guianense	2118	582	9.52381	0.220325	0.736688
Dialypetalanthus fuscescens	51	22	1.5456	0.00446648	0.39508
Dichapetalum rugosum	2	2	0.193798	0.000180386	0.175516
Diclinanona calycina	53	37	1.88679	0.00695938	0.366026
Diclinanona tessmannii	85	25	1.59787	0.00799577	0.622391
Dicorynia guianensis	1362	123	17.6136	0.11975	1.89457
Dicorynia paraensis	111	25	4.24354	0.0132662	1.03264
Dictyocaryum ptarianum	4	2	0.824176	0.00053148	0.51713
Dictyoloma vandellianum	6	2	0.892857	0.000650561	0.632996
Dicymbe altsonii	450	9	25.5418	0.044168	9.5501
Dicymbe corymbosa	1158	9	62.5	0.154155	33.3318
Dicymbe pharangophila	1	1	0.139276	7.15703e-05	0.139276
Dicymbe stipitata	1	1	0.210084	0.000107957	0.210084
Dicymbe uaiparuensis	1003	12	22.6651	0.0689398	11.1797
Dicypellium caryophyllaceum	3	2	0.332779	0.000266168	0.258982
Dicypellium manausense	135	45	3.18627	0.0159401	0.689322
Didymocistus chrysadenius	103	9	7.10059	0.0119642	2.58693
Digomphia densicoma	199	1	59.403	0.0305257	59.403
Dilodendron bipinnatum	60	10	5.88235	0.00898936	1.74933
Dilodendron elegans	3	3	0.218341	0.000293588	0.19044
Dimorphandra caudata	2	1	0.30581	0.000157148	0.30581
Dimorphandra coccinea	5	4	0.571429	0.000625575	0.304342
Dimorphandra conjugata	52	1	18.9781	0.00975236	18.9781
Dimorphandra cuprea	2	2	0.185529	0.00018629	0.18126
Dimorphandra davisii	3	2	0.738007	0.000502475	0.488908
Dimorphandra gardneriana	3	3	0.367647	0.000372735	0.241781
Dimorphandra gigantea	2	1	0.266667	0.000137033	0.266667
Dimorphandra macrostachya	30	12	3.861	0.00400906	0.650136
Dimorphandra multiflora	21	17	0.674157	0.00187744	0.214912
Dimorphandra parviflora	66	31	2.15827	0.0066147	0.415232
Dimorphandra pennigera	38	13	3.9916	0.00418371	0.62627
Dimorphandra polyandra	87	5	4.82625	0.00855866	3.33103
Dimorphandra unijuga	1	1	0.118343	6.08136e-05	0.118343
Dimorphandra vernicosa	13	1	2.85088	0.00146499	2.85088
Dinizia excelsa	271	118	1.22324	0.0215467	0.355338
Diospyros artanthifolia	223	106	4.39367	0.0225916	0.414747
Diospyros brasiliensis	1	1	0.190476	9.78809e-05	0.190476
Diospyros bullata	10	8	1.2987	0.00229888	0.559203
Diospyros capreifolia	296	112	2.61044	0.0190054	0.330219
Diospyros carbonaria	116	58	1.67364	0.012273	0.411781
Diospyros cauligera	2	2	0.380228	0.000364427	0.354588
Diospyros cavalcantei	101	51	3.9548	0.0178155	0.679785
Diospyros cayennensis	80	32	2.17822	0.00782206	0.475679
Diospyros dalyom	19	1	4.14847	0.00213179	4.14847
Diospyros dichroa	77	17	3.84615	0.00923162	1.05675
Diospyros ekodul	4	4	0.184502	0.000261842	0.127386
Diospyros glomerata	4	4	0.26455	0.000391066	0.190254
Diospyros guianensis	816	114	16.261	0.0685487	1.17014
Diospyros hispida	5	2	0.985222	0.00061848	0.601781
Diospyros inconstans	1	1	0.109769	5.64078e-05	0.109769
Diospyros kondor	10	3	2.07469	0.0015913	1.03223
Diospyros lissocarpoides	3	3	0.2849	0.00032382	0.210051
Diospyros longifolia	7	2	1.09689	0.000662487	0.6446
Diospyros longistyla	4	2	0.254453	0.000252384	0.24557
Diospyros manausensis	20	5	3.98773	0.00269492	1.04886
Diospyros manu	18	10	0.666667	0.00145259	0.282675
Diospyros martinii	4	4	0.212314	0.000408369	0.198671
Diospyros micrantha	2	1	0.254453	0.000130757	0.254453
Diospyros nanay	5	4	0.497512	0.000637722	0.310252
Diospyros poeppigiana	330	49	14.6341	0.02809	1.11557
Diospyros pseudoxylopia	44	24	0.613497	0.00307422	0.249268
Diospyros rotok	2	1	0.40568	0.000208468	0.40568
Diospyros santaremnensis	44	8	9.09091	0.00699841	1.70236
Diospyros sericea	37	17	1.63934	0.00349013	0.399518
Diospyros tetrandra	252	16	12.439	0.0207882	2.52837
Diospyros vestita	349	74	5.6196	0.0189986	0.499612
Diplokeleba floribunda	1	1	0.141243	7.25812e-05	0.141243
Diploon cuspidatum	85	44	1.41343	0.00758346	0.335396
Diplotropis brasiliensis	7	5	0.230415	0.000496172	0.19311
Diplotropis martiusii	359	76	6.73732	0.0253095	0.648056
Diplotropis peruviana	10	5	0.881057	0.000967614	0.376595
Diplotropis purpurea	613	258	4.5	0.0595502	0.449165
Diplotropis triloba	90	21	0.411523	0.00169415	0.156991
Dipteryx alata	98	38	1.83824	0.0110792	0.567372
Dipteryx ferrea	11	4	0.878735	0.00131772	0.641071
Dipteryx lacunifera	1	1	0.171233	8.79922e-05	0.171233
Dipteryx magnifica	276	97	1.22249	0.0146818	0.294544
Dipteryx micrantha	67	42	1.65631	0.00577066	0.267374
Dipteryx odorata	735	269	3.7182	0.0552099	0.399399
Dipteryx polyphylla	57	37	2.29508	0.00803493	0.422594
Dipteryx punctata	65	47	0.952381	0.00749879	0.310482
Dipteryx rosea	6	3	0.574713	0.00050668	0.328666
Diptychandra aurantiaca	15	2	4.77941	0.00270427	2.63125
Discocarpus essequeboensis	649	47	10.3297	0.06332	2.62172
Discocarpus spruceanus	83	16	3.46535	0.00927031	1.1275
Discophora guianensis	244	80	10.1648	0.025423	0.618414
Dodecastigma amazonicum	19	11	1.05541	0.00215457	0.381163
Dodecastigma integrifolium	241	22	7.55556	0.023498	2.0785
Douradoa consimilis	2	2	0.286533	0.000236456	0.230072
Drypetes amazonica	948	155	13.3874	0.0897637	1.12697
Drypetes fanshawei	175	51	4.98084	0.0171389	0.653965
Drypetes gentryi	76	23	2.01863	0.00667148	0.564465
Drypetes variabilis	980	288	4.87805	0.0914014	0.617594
Duckeodendron cestroides	106	67	1.12045	0.0117828	0.342228
Duckesia verrucosa	151	56	3.62903	0.0104663	0.363706
Duguetia arenicola	2	2	0.265957	0.000193077	0.187863
Duguetia argentea	25	13	2.85714	0.00567363	0.849299
Duguetia asterotricha	5	4	0.323625	0.000469424	0.228375
Duguetia cadaverica	23	9	1.14416	0.00250286	0.541175
Duguetia calycina	186	72	2.26629	0.0178769	0.483173
Duguetia cauliflora	47	35	0.689655	0.00461574	0.256635
Duguetia chrysea	35	19	1.14123	0.0031356	0.321152
Duguetia decurrens	26	1	4.01235	0.00206184	4.01235
Duguetia dimorphopetala	5	1	0.734214	0.000377294	0.734214
Duguetia duckei	5	2	0.945626	0.0005603	0.545172
Duguetia echinophora	985	109	4.64684	0.0384516	0.686485
Duguetia flagellaris	68	23	6.22711	0.0114876	0.971949
Duguetia furfuracea	52	4	7.92079	0.00446509	2.17227
Duguetia hadrantha	37	16	1.64706	0.00248898	0.302722
Duguetia latifolia	4	4	0.181488	0.000332427	0.161726
Duguetia lepidota	72	5	12.0098	0.00889344	3.46133
Duguetia longicuspis	17	6	1.80587	0.00192069	0.622942
Duguetia lucida	64	12	5.78231	0.00830417	1.34666
Duguetia macrophylla	5	3	0.59761	0.00044701	0.289961
Duguetia manausensis	60	20	0.904159	0.00515919	0.501989
Duguetia marcgraviana	278	35	16.8067	0.0235622	1.31006
Duguetia megalocarpa	38	27	1.44928	0.00582855	0.420087
Duguetia neglecta	69	21	1.98347	0.00587955	0.544839
Duguetia odorata	75	25	3.65385	0.00770844	0.600025
Duguetia paraensis	3	2	0.358423	0.000300183	0.292078
Duguetia pauciflora	2	1	0.373832	0.000192103	0.373832
Duguetia pycnastera	328	72	7.45156	0.0307608	0.831396
Duguetia quitarensis	227	78	3.63128	0.0199716	0.498267
Duguetia riparia	3	3	0.456621	0.000405448	0.263001
Duguetia sancticaroli	8	3	0.449438	0.000619586	0.401905
Duguetia spixiana	546	91	15.3409	0.0510585	1.09187
Duguetia stelechantha	312	106	2.7933	0.0261893	0.480796
Duguetia stenantha	9	7	0.379507	0.000823976	0.229065
Duguetia surinamensis	242	101	4.33145	0.0256551	0.494306
Duguetia trunciflora	104	21	3.58255	0.00567205	0.52561
Duguetia ulei	10	9	0.632911	0.00116334	0.251539
Duguetia uniflora	130	10	6.45161	0.00880696	1.71383
Duguetia yeshidan	5	2	0.611621	0.000410169	0.399094
Dulacia candida	259	90	1.18577	0.0118411	0.256031
Dulacia egleri	6	3	0.327154	0.000401232	0.260266
Dulacia guianensis	95	61	1.67598	0.0128549	0.410092
Dulacia inopiflora	4	3	0.199601	0.000274294	0.177925
Duroia aquatica	100	46	1.14504	0.00859626	0.363659
Duroia bolivarensis	15	10	0.729927	0.00159548	0.31048
Duroia duckei	201	34	15.4639	0.0202008	1.1562
Duroia eriopila	215	66	4.16667	0.0231676	0.683092
Duroia genipoides	105	25	3.31541	0.0108329	0.843231
Duroia gransabanensis	31	12	2.94118	0.00747304	1.21188
Duroia hirsuta	40	19	1.4	0.00364366	0.373187
Duroia longiflora	132	46	2.16138	0.0126195	0.533859
Duroia longifolia	7	4	0.607903	0.000846706	0.411923
Duroia macrophylla	788	119	1.26582	0.023949	0.391637
Duroia maguirei	32	13	1.65289	0.00246265	0.36864
Duroia martiniana	1	1	0.15873	8.15674e-05	0.15873
Duroia micrantha	144	17	8.19672	0.0114846	1.31465
Duroia nitida	107	9	11.7647	0.0156948	3.39357
Duroia paraensis	20	6	6.19469	0.00416218	1.34993
Duroia petiolaris	47	9	4.97076	0.00594411	1.28525
Duroia prancei	41	6	4.26829	0.00331284	1.07446
Duroia saccifera	244	71	5.2717	0.0153859	0.421703
Duroia velutina	480	11	21.7165	0.0338227	5.98355
Dussia discolor	37	20	1.10132	0.00340857	0.331654
Dussia tessmannii	111	69	0.613497	0.00839634	0.236801
Dystovomita paniculata	17	3	1.84426	0.00163835	1.06275
Ecclinusa bullata	28	8	1.17474	0.0025871	0.629313
Ecclinusa guianensis	2587	438	14.6259	0.229561	1.01992
Ecclinusa lanceolata	199	86	6.60793	0.0195636	0.442682
Ecclinusa lancifolia	38	15	2.16138	0.0030518	0.39592
Ecclinusa orinocoensis	1	1	0.13624	7.00102e-05	0.13624
Ecclinusa parviflora	1	1	0.182815	9.39442e-05	0.182815
Ecclinusa ramiflora	616	115	3.18182	0.0237711	0.402248
Elaeagia maguirei	3	2	0.591716	0.000518182	0.504191
Elaeagia pastoensis	1	1	0.160514	8.24839e-05	0.160514
Elaeagia utilis	1	1	0.181488	9.32622e-05	0.181488
Elaeodendron xylocarpum	3	2	0.227273	0.000186895	0.181849
Elaeoluma crispa	23	2	3.53982	0.00204213	1.98699
Elaeoluma glabrescens	327	41	31.7227	0.0324837	1.54179
Elaeoluma nuda	64	37	1.76991	0.00729347	0.383597
Elaeoluma schomburgkiana	55	19	9.15493	0.00901287	0.923107
Elizabetha bicolor	2	2	0.181159	0.00017665	0.171881
Elizabetha duckei	20	12	1.68067	0.0039865	0.646477
Elizabetha macrostachya	2	1	0.224719	0.000115477	0.224719
Elizabetha paraensis	6	1	0.97561	0.000501341	0.97561
Elizabetha princeps	192	10	9.375	0.0179688	3.49672
Elizabetha speciosa	30	14	4.12371	0.00582395	0.809529
Elvasia calophyllea	104	3	9.27835	0.00619706	4.01983
Elvasia canescens	73	3	10.5634	0.0108331	7.02708
Elvasia elvasioides	237	6	23.7219	0.0126177	4.09234
Elvasia macrostipularis	139	4	6.54649	0.00797792	3.88126
Elvasia quinqueloba	304	5	18.0556	0.0200522	7.80431
Emmotum acuminatum	93	34	4.25532	0.00977997	0.559759
Emmotum fagifolium	134	42	4.30108	0.0129615	0.60055
Emmotum floribundum	216	25	10.4	0.0190247	1.48088
Emmotum glabrum	2	2	0.543478	0.000358459	0.348781
Emmotum nitens	201	42	5.72831	0.0183687	0.851085
Emmotum orbiculatum	39	8	1.72166	0.00255312	0.621046
Endlicheria anomala	133	32	4.97076	0.0179405	1.09101
Endlicheria arenosa	18	8	1.76991	0.00284395	0.69179
Endlicheria arunciflora	11	4	1.18203	0.00121724	0.592187
Endlicheria aurea	11	8	0.654664	0.00104209	0.253488
Endlicheria bracteata	41	26	1.2766	0.00439796	0.32917
Endlicheria bracteolata	108	25	1.92308	0.0113406	0.88275
Endlicheria canescens	39	17	1.2	0.00409275	0.4685
Endlicheria chalisea	24	16	0.887574	0.00236426	0.287553
Endlicheria citriodora	38	16	2.89017	0.00421938	0.513183
Endlicheria cocuirey	18	8	0.763359	0.0018217	0.443129
Endlicheria directonervia	8	7	0.335008	0.000629881	0.175107
Endlicheria dysodantha	18	15	0.375235	0.00141361	0.183392
Endlicheria ferruginosa	2	1	1.22699	0.000630521	1.22699
Endlicheria formosa	113	63	2.02703	0.0108478	0.335076
Endlicheria gracilis	3	3	0.189394	0.000253351	0.16434
Endlicheria griseosericea	3	2	0.803213	0.000728011	0.708355
Endlicheria klugii	30	18	1.32013	0.00255959	0.27672
Endlicheria krukovii	63	41	0.924214	0.00546873	0.259564
Endlicheria levelii	66	5	3.60231	0.00446412	1.73744
Endlicheria lorastemon	4	3	0.34965	0.000338782	0.219756
Endlicheria macrophylla	52	21	1.30548	0.00507308	0.470106
Endlicheria melinonii	24	20	0.416667	0.00216808	0.210954
Endlicheria metallica	30	15	1.01744	0.00258992	0.335999
Endlicheria mishuyacensis	13	7	1.79487	0.00151363	0.420788
Endlicheria multiflora	14	7	1.25786	0.00214724	0.596933
Endlicheria paniculata	80	32	1.99115	0.00664596	0.404157
Endlicheria punctulata	14	11	0.573066	0.00167902	0.297033
Endlicheria pyriformis	20	12	2.59259	0.0027765	0.450256
Endlicheria robusta	13	5	2.14286	0.00194194	0.755802
Endlicheria rubriflora	5	5	0.338983	0.000694557	0.270322
Endlicheria ruforamula	44	22	1.14007	0.00384029	0.339691
Endlicheria sericea	65	27	9.20245	0.00858536	0.618782
Endlicheria sprucei	56	20	0.725295	0.00188407	0.18332
Endlicheria szyszylowiczii	7	7	0.303951	0.000825371	0.229453
Endlicheria tessmannii	15	9	0.497512	0.00101199	0.218814
Endlicheria tschudyana	13	5	1.12676	0.000960183	0.373703
Endlicheria verticillata	25	14	1.8797	0.00342314	0.475817
Endlicheria williamsii	41	18	2.09125	0.00331875	0.358794
Endopleura uchi	1429	186	1.99005	0.0538385	0.563278
Enterolobium barnebianum	19	11	1.28755	0.0019599	0.346725
Enterolobium contortisiliquum	13	6	0.860585	0.00120268	0.39007
Enterolobium cyclocarpum	17	13	0.484653	0.00129683	0.194126
Enterolobium maximum	175	43	10.2773	0.0107432	0.486193
Enterolobium oldemanii	20	16	0.424929	0.00178371	0.216944
Enterolobium schomburgkii	648	244	7.73381	0.0567734	0.452792
Eperua bijuga	161	34	5.11364	0.016655	0.953254
Eperua duckeana	219	36	4.54545	0.02834	1.53193
Eperua falcata	6377	148	61.5741	0.642232	8.44448
Eperua glabra	1	1	0.19802	0.000101757	0.19802
Eperua glabriflora	529	103	10.2564	0.0670717	1.2672
Eperua grandiflora	1641	57	45.2703	0.147444	5.03379
Eperua jenmanii	357	12	9.29678	0.02994	4.85528
Eperua leucantha	1574	23	44.6203	0.134601	11.3884
Eperua purpurea	800	31	17.8512	0.0746104	4.68361
Eperua rubiginosa	588	10	25.8007	0.0306382	5.96219
Eperua schomburgkiana	71	12	3.71094	0.00645927	1.04748
Eperua venosa	8	2	0.77821	0.000640875	0.623572
Ephedranthus amazonicus	158	79	2.36842	0.0185541	0.457041
Ephedranthus guianensis	59	20	1.55902	0.00584719	0.568932
Ephedranthus parviflorus	102	7	14.1414	0.0146382	4.06941
Ephedranthus pisocarpus	8	3	1.18203	0.000915928	0.594132
Eriotheca candolleana	5	3	0.351494	0.000421361	0.273323
Eriotheca crassa	14	2	0.366133	0.000321332	0.312656
Eriotheca discolor	15	2	9.52381	0.0077489	7.53968
Eriotheca globosa	394	174	4.33996	0.0373198	0.417381
Eriotheca gracilipes	38	6	3.10966	0.00383367	1.24339
Eriotheca longipedicellata	202	81	2.04082	0.0230981	0.554926
Eriotheca longitubulosa	57	36	0.740741	0.00589211	0.318501
Eriotheca loretensis	1	1	0.206186	0.000105954	0.206186
Eriotheca macrophylla	99	47	4.65839	0.0110265	0.456545
Eriotheca roseorum	3	2	0.35461	0.000300086	0.291984
Eriotheca surinamensis	34	19	1.33333	0.00399185	0.408849
Erisma bicolor	218	110	1.77515	0.0245572	0.434439
Erisma blancoa	1	1	0.27248	0.00014002	0.27248
Erisma bracteosum	52	25	1.94175	0.00689963	0.537068
Erisma calcaratum	404	42	17.153	0.0286384	1.32691
Erisma floribundum	9	6	1.3986	0.00131717	0.427202
Erisma fuscum	27	13	1.45773	0.00217582	0.325704
Erisma gracile	12	8	0.842105	0.00102391	0.249067
Erisma japura	98	11	7.97774	0.00803156	1.42086
Erisma laurifolium	298	50	3.92954	0.0247228	0.962211
Erisma micranthum	11	3	0.562588	0.000857834	0.556448
Erisma nitidum	18	4	1.79641	0.00190314	0.92588
Erisma splendens	92	26	1.76211	0.0067949	0.508572
Erisma uncinatum	831	191	9.4518	0.0782597	0.797348
Erythrina amazonica	9	9	0.3003	0.000800526	0.173091
Erythrina dominguezii	5	2	0.826446	0.000515802	0.501876
Erythrina fusca	41	7	4.12574	0.00537679	1.49475
Erythrina mitis	2	2	0.228833	0.000211536	0.205824
Erythrina poeppigiana	19	9	0.753296	0.00189602	0.409962
Erythrina ulei	34	11	1.76768	0.00329957	0.583724
Erythrina velutina	1	1	0.352113	0.000180942	0.352113
Erythrina verna	1	1	0.201613	0.000103604	0.201613
Erythroxylum amazonicum	11	8	0.309917	0.000813906	0.197983
Erythroxylum amplum	2	2	0.00443321	3.69465e-06	0.00359489
Erythroxylum anguifugum	14	5	0.768049	0.00118687	0.46193
Erythroxylum campinense	7	1	2.59259	0.00133227	2.59259
Erythroxylum citrifolium	69	36	2.31214	0.00769243	0.415818
Erythroxylum daphnites	6	3	0.56391	0.000543276	0.352405
Erythroxylum divaricatum	1	1	0.17301	8.89056e-05	0.17301
Erythroxylum gracilipes	19	9	1.63934	0.00210583	0.455326
Erythroxylum havanense	44	7	6.17761	0.00802011	2.22959
Erythroxylum impressum	5	3	0.60423	0.000671942	0.435866
Erythroxylum kapplerianum	24	13	0.694444	0.00287404	0.430222
Erythroxylum ligustrinum	2	2	0.169779	0.000162926	0.158527
Erythroxylum macrophyllum	56	32	1.04167	0.00442982	0.269388
Erythroxylum mucronatum	9	8	0.311526	0.000910022	0.221363
Erythroxylum rufum	17	9	3.38983	0.00310152	0.670617
Erythroxylum ruryi	4	1	0.769231	0.000395288	0.769231
Erythroxylum shatona	5	2	0.740741	0.000690211	0.671575
Erythroxylum spruceanum	188	11	11.9597	0.0129603	2.29279
Erythroxylum squamatum	19	11	0.623701	0.0016967	0.300162
Erythroxylum suberosum	1	1	0.241546	0.000124124	0.241546
Erythroxylum subrotundum	4	1	0.598802	0.000307709	0.598802
Erythroxylum tucuruiense	4	3	0.475059	0.000460099	0.298451
Erythroxylum ulei	1	1	0.246914	0.000126883	0.246914
Erythroxylum umbu	3	2	0.402414	0.00031826	0.309667
Erythroxylum vasquezii	1	1	0.20284	0.000104234	0.20284
Eschweilera alata	306	32	5.88235	0.0248871	1.51345
Eschweilera albiflora	1414	153	18.4855	0.193995	2.46741
Eschweilera amazonica	3016	196	13.7363	0.185111	1.83789
Eschweilera amazoniciformis	219	40	10.2881	0.0242311	1.17884
Eschweilera andina	344	71	13.1635	0.0372301	1.02042
Eschweilera apiculata	193	72	1.65138	0.0126015	0.340591
Eschweilera atropetiolata	2204	257	17.6357	0.195973	1.4839
Eschweilera bracteosa	1959	238	11.646	0.138053	1.12879
Eschweilera carinata	76	31	4.49827	0.0121431	0.762273
Eschweilera chartaceifolia	258	80	4.03587	0.026485	0.644249
Eschweilera collina	975	166	17.623	0.106216	1.24516
Eschweilera coriacea	16101	932	23.7676	1.50189	3.13592
Eschweilera cyathiformis	287	55	7.79363	0.0275148	0.973522
Eschweilera decolorans	1484	130	21.2066	0.133926	2.00476
Eschweilera eperuetorum	133	29	2.32172	0.0133136	0.89339
Eschweilera gigantea	342	83	5.04202	0.032555	0.763278
Eschweilera grandiflora	3305	330	10.7271	0.263365	1.55305
Eschweilera integrifolia	25	3	3.69004	0.00233082	1.51193
Eschweilera itayensis	490	87	11.7021	0.0502886	1.12485
Eschweilera juruensis	113	40	2.32558	0.00973922	0.473813
Eschweilera laevicarpa	233	64	5.32978	0.0188411	0.572887
Eschweilera longipedicellata	1	1	0.192678	9.90124e-05	0.192678
Eschweilera macrocarpa	8	2	0.786517	0.000502614	0.489044
Eschweilera micrantha	1324	155	10.325	0.116334	1.46055
Eschweilera nana	27	3	4.7138	0.00400051	2.595
Eschweilera obversa	65	23	0.632911	0.00312064	0.264034
Eschweilera ovalifolia	336	63	10.4265	0.0428252	1.32282
Eschweilera ovata	313	39	13.5734	0.0304162	1.51769
Eschweilera paniculata	12	2	2.04499	0.00122302	1.19
Eschweilera parviflora	1859	134	21.3884	0.187098	2.71711
Eschweilera parvifolia	1348	122	11.7123	0.124516	1.98613
Eschweilera pedicellata	1887	295	29.1139	0.158126	1.0431
Eschweilera piresii	55	17	1.70213	0.00559047	0.639945
Eschweilera pittieri	2	1	0.340136	0.000174787	0.340136
Eschweilera potaroensis	40	2	4.17957	0.00378112	3.67903
Eschweilera praeclara	2	1	0.394477	0.000202712	0.394477
Eschweilera pseudodecolorans	313	99	8.56164	0.042193	0.82937
Eschweilera punctata	356	29	8.83333	0.0351969	2.36184
Eschweilera rankiniae	72	34	1.05263	0.00716839	0.410285
Eschweilera revoluta	4	4	0.232558	0.000380564	0.185144
Eschweilera rhododendrifolia	158	56	3.52941	0.0272785	0.947927
Eschweilera rionegrense	4	1	0.766284	0.000393774	0.766284
Eschweilera romeu-cardosoi	361	88	4.42804	0.048513	1.0728
Eschweilera rufifolia	557	111	5.12821	0.0504222	0.883978
Eschweilera sagotiana	2643	97	30.7601	0.25408	5.09731
Eschweilera sessilis	1	1	0.184502	9.48108e-05	0.184502
Eschweilera squamata	28	13	0.998004	0.002693	0.403122
Eschweilera subglandulosa	908	66	39.3939	0.0916186	2.70136
Eschweilera tenuifolia	565	35	97.8142	0.0769295	4.27728
Eschweilera tessmannii	1368	244	14.1509	0.173995	1.38768
Eschweilera truncata	585	95	11.7647	0.116903	2.39467
Eschweilera wachenheimii	1800	180	13.141	0.228824	2.47384
Esenbeckia almawillia	22	1	5.61224	0.00288399	5.61224
Esenbeckia amazonica	92	32	2.60586	0.00612399	0.372415
Esenbeckia cowanii	3	3	0.212314	0.000312432	0.202664
Esenbeckia grandiflora	21	1	5.35714	0.0027529	5.35714
Esenbeckia leiocarpa	7	3	1.14286	0.00117042	0.759214
Esenbeckia pilocarpoides	2	2	0.205339	0.000201391	0.195953
Euceraea nitida	3	1	0.447094	0.00022975	0.447094
Eugenia acrensis	7	5	0.890208	0.000939343	0.365592
Eugenia agathopoda	16	14	0.578035	0.0020469	0.284519
Eugenia amblyosepala	3	3	0.26455	0.000380848	0.247043
Eugenia anastomosans	34	23	1.02459	0.003539	0.29943
Eugenia arawakorum	33	8	1.23711	0.00284128	0.691141
Eugenia armeniaca	1	1	0.151745	7.79779e-05	0.151745
Eugenia atroracemosa	1	1	0.17762	9.12744e-05	0.17762
Eugenia belemitana	115	31	0.828157	0.00372297	0.233706
Eugenia biflora	81	27	6.64062	0.016373	1.18007
Eugenia brownsbergii	136	17	3.13253	0.00928678	1.06306
Eugenia chartacea	3	3	0.17762	0.000260975	0.169286
Eugenia chrysophyllum	10	5	1.02459	0.00111789	0.435084
Eugenia citrifolia	59	34	1.36986	0.00693182	0.396745
Eugenia coffeifolia	125	50	3.74449	0.0126858	0.49373
Eugenia cowanii	1	1	0.534759	0.000274799	0.534759
Eugenia cucullata	13	11	0.339559	0.0011923	0.210929
Eugenia cupulata	571	101	8.03859	0.02878	0.554513
Eugenia cuspidifolia	41	35	1.60428	0.00656762	0.365159
Eugenia diplocampta	7	3	1.47059	0.00105476	0.68419
Eugenia discreta	21	7	2.10526	0.00242293	0.673576
Eugenia dittocrepis	14	8	0.858369	0.00184107	0.447841
Eugenia dysenterica	3	1	0.738916	0.00037971	0.738916
Eugenia egensis	45	25	1.21655	0.00421748	0.328289
Eugenia essequiboensis	2	1	0.321543	0.000165233	0.321543
Eugenia exaltata	66	24	3.89408	0.00540518	0.43827
Eugenia excelsa	12	8	0.749064	0.00125873	0.306186
Eugenia ferreiraeana	22	4	9.09091	0.00524875	2.55352
Eugenia flavescens	254	40	0.862069	0.00467973	0.227669
Eugenia florida	413	162	3.37662	0.0440316	0.528923
Eugenia galalonensis	2	2	0.191939	0.000195773	0.190487
Eugenia gomesiana	33	13	1.17302	0.00339268	0.507859
Eugenia gongylocarpa	9	8	0.392157	0.00090297	0.219647
Eugenia heterochroma	17	15	0.395257	0.00174627	0.226549
Eugenia hiemalis	1	1	0.44843	0.000230437	0.44843
Eugenia illepida	11	3	4.48718	0.00372648	2.41724
Eugenia lambertiana	80	40	2.12766	0.00898281	0.437014
Eugenia latifolia	5	4	0.307692	0.000418953	0.203821
Eugenia ligustrina	28	6	3.22581	0.00455746	1.47813
Eugenia limbosa	1	1	0.123001	6.32072e-05	0.123001
Eugenia longiracemosa	14	10	0.643087	0.00163491	0.318153
Eugenia macrosperma	1	1	0.213675	0.000109802	0.213675
Eugenia magna	1	1	0.15083	7.75075e-05	0.15083
Eugenia marowynensis	24	10	2.63158	0.00399114	0.776677
Eugenia mimus	1	1	0.207039	0.000106392	0.207039
Eugenia moschata	144	86	2.39651	0.0146303	0.331052
Eugenia multirimosa	7	3	0.383877	0.000299037	0.193975
Eugenia myrobalana	7	7	0.719424	0.000875212	0.243309
Eugenia nesiotica	10	4	0.616016	0.000918007	0.446611
Eugenia ochrophloea	49	16	4.05405	0.00656479	0.798443
Eugenia oerstediana	1	1	0.169205	8.695e-05	0.169205
Eugenia omissa	276	78	5.94262	0.0173355	0.432498
Eugenia paracatuana	8	2	1.72414	0.00100121	0.974177
Eugenia patens	67	42	1.94553	0.00681601	0.315808
Eugenia patrisii	667	212	4.97018	0.0499311	0.45833
Eugenia polystachya	19	15	0.471698	0.00155564	0.201819
Eugenia producta	1	1	0.168067	8.63655e-05	0.168067
Eugenia protenta	37	8	5.27307	0.00501644	1.22025
Eugenia pseudopsidium	193	68	11.9318	0.0258741	0.740456
Eugenia pubescens	3	3	0.411523	0.000579918	0.376173
Eugenia punicifolia	145	11	8.1103	0.0101747	1.79999
Eugenia quadrijuga	3	2	0.311526	0.000245447	0.23882
Eugenia ramiflora	383	91	1.59574	0.0162145	0.346742
Eugenia rufidula	13	1	2.99539	0.00153926	2.99539
Eugenia schunkei	45	17	0.575816	0.00235914	0.270052
Eugenia spruceana	1	1	0.207469	0.000106613	0.207469
Eugenia stictopetala	190	58	8.46906	0.0223251	0.749044
Eugenia stipitata	5	3	0.686499	0.000484588	0.314336
Eugenia stylaris	32	7	4.30622	0.0056487	1.57034
Eugenia tetramera	37	17	1.50659	0.00344497	0.394348
Eugenia tetrasticha	2	2	0.205761	0.000210182	0.204507
Eugenia uniflora	17	10	0.787402	0.00141101	0.274584
Eugenia wentii	35	14	2.7027	0.00393946	0.547585
Eugenia wullschlaegeliana	2	2	0.192308	0.000135765	0.132099
Eugenia yasuniana	3	3	0.174825	0.000226148	0.146695
Eumachia astrellantha	1	1	0.487805	0.000250671	0.487805
Eumachia boliviana	13	2	1.06509	0.000805551	0.783801
Eumachia deinocalyx	2	2	0.171527	0.000121928	0.118636
Eumachia podocephala	3	2	0.33389	0.000288102	0.280324
Euphronia guianensis	9	3	4.22535	0.00230015	1.49203
Euphronia hirtelloides	10	4	1.14379	0.000823552	0.400658
Euplassa inaequalis	16	6	2.21675	0.00174427	0.565726
Euplassa occidentalis	4	3	0.180832	0.000173583	0.112597
Euplassa pinnata	28	13	2.32558	0.00274009	0.410171
Euterpe catinga	287	12	16.6287	0.0329848	5.34904
Euterpe edulis	1	1	0.169779	8.72453e-05	0.169779
Euterpe longebracteata	4	3	0.35461	0.000387986	0.251673
Euterpe oleracea	10708	160	56.9951	0.702047	8.53864
Euterpe precatoria	8859	595	27.3839	0.880683	2.88035
Euxylophora paraensis	41	11	2.95455	0.00331264	0.586037
Exellodendron barbatum	200	29	11.4804	0.0229348	1.53901
Exellodendron coriaceum	117	10	6.02837	0.0164779	3.20661
Exostema maynense	11	5	1.07034	0.00100596	0.391519
Exostyles amazonica	5	4	0.373832	0.000461109	0.224329
Faramea anisocalyx	44	28	1.0352	0.00392577	0.272841
Faramea axillaris	1	1	0.166389	8.55033e-05	0.166389
Faramea berryi	1	1	0.165289	8.4938e-05	0.165289
Faramea capillipes	29	22	1.91693	0.00455667	0.403059
Faramea corymbosa	24	18	0.809717	0.00286418	0.309649
Faramea crassifolia	17	1	3.32681	0.00170956	3.32681
Faramea eurycarpa	1	1	0.178891	9.19275e-05	0.178891
Faramea glandulosa	10	8	0.416089	0.000818019	0.198983
Faramea guianensis	1	1	0.081103	4.16768e-05	0.081103
Faramea juruana	2	2	0.205339	0.000198443	0.193085
Faramea multiflora	48	20	1.90703	0.00353003	0.343472
Faramea occidentalis	29	19	0.829876	0.00315282	0.322915
Faramea paniculata	41	2	7.81563	0.00420177	4.08832
Faramea parvibractea	16	4	1.71103	0.00122249	0.594743
Faramea pedunculata	1	1	0.158228	8.13093e-05	0.158228
Faramea phyllonomoides	2	1	0.0116117	5.96696e-06	0.0116117
Faramea platyneura	6	5	0.689655	0.000791268	0.307962
Faramea polytriadophora	2	2	0.196464	0.000199401	0.194017
Faramea quinqueflora	3	1	0.0174176	8.95044e-06	0.0174176
Faramea sessilifolia	29	8	1.98675	0.00206951	0.503409
Faramea spathacea	1	1	0.191571	9.84434e-05	0.191571
Faramea stenopetala	1	1	0.158228	8.13093e-05	0.158228
Faramea subsessilis	3	1	0.700935	0.000360192	0.700935
Faramea tamberlikiana	19	12	1.2069	0.00179978	0.291865
Faramea torquata	50	33	1.31579	0.00687441	0.405382
Faramea verticillata	1	1	0.213675	0.000109802	0.213675
Ferdinandusa chlorantha	160	37	3.6	0.0160764	0.845531
Ferdinandusa dissimiliflora	3	2	0.416667	0.000290357	0.282517
Ferdinandusa elliptica	139	72	1.72257	0.0135378	0.365895
Ferdinandusa goudotiana	31	11	2.01342	0.00340961	0.60319
Ferdinandusa guainiae	66	16	3.08285	0.00665301	0.809172
Ferdinandusa hirsuta	52	20	1.49254	0.0052017	0.506125
Ferdinandusa loretensis	72	32	1.19048	0.00648206	0.39419
Ferdinandusa paraensis	68	40	1.40845	0.00695929	0.338569
Ferdinandusa rudgeoides	259	25	14.2857	0.0255719	1.99052
Ferdinandusa speciosa	4	4	0.558659	0.000640676	0.311689
Ferdinandusa uaupensis	29	16	1.82815	0.00275313	0.33485
Ficus adhatodifolia	3	3	0.490196	0.000623418	0.404391
Ficus albert-smithii	5	3	0.717703	0.000528517	0.342831
Ficus amazonica	20	17	0.97561	0.00251538	0.287937
Ficus americana	131	70	2.13178	0.0129439	0.359842
Ficus aripuanensis	2	2	0.188324	0.00016439	0.159951
Ficus boliviana	10	5	0.560748	0.00107817	0.419625
Ficus brevibracteata	6	4	0.250627	0.000334511	0.16274
Ficus broadwayi	2	2	0.210526	0.000200112	0.194709
Ficus caballina	13	7	0.662252	0.00124869	0.347136
Ficus caldasiana	1	1	0.248756	0.00012783	0.248756
Ficus casapiensis	8	6	0.584795	0.000788448	0.25572
Ficus castellviana	6	3	0.670017	0.000515187	0.334184
Ficus catappifolia	10	6	0.672646	0.000993586	0.322253
Ficus christianii	1	1	0.193798	9.95881e-05	0.193798
Ficus citrifolia	27	18	0.723589	0.00244526	0.26436
Ficus coerulescens	24	11	1.3913	0.00227645	0.402725
Ficus cremersii	8	5	0.46225	0.000922045	0.35886
Ficus crocata	22	11	0.722892	0.00182802	0.323393
Ficus cuatrecasasiana	5	4	0.497512	0.000520666	0.253304
Ficus davidsoniae	1	1	0.263852	0.000135587	0.263852
Ficus donnell-smithii	6	6	0.271003	0.000573157	0.185894
Ficus duckeana	3	3	0.260417	0.000354104	0.229695
Ficus eximia	20	10	0.70922	0.00166406	0.323825
Ficus gomelleira	92	63	1.84211	0.0095859	0.296098
Ficus hartwegii	1	1	0.133156	6.84254e-05	0.133156
Ficus hebetifolia	1	1	0.389105	0.000199951	0.389105
Ficus insipida	153	58	9.47368	0.0237069	0.795408
Ficus killipii	44	22	1.55642	0.00394895	0.349303
Ficus krukovii	5	4	0.534759	0.000624132	0.30364
Ficus macbridei	9	7	0.324149	0.000867255	0.241097
Ficus malacocarpa	2	2	0.694444	0.000591503	0.575533
Ficus maroma	2	1	0.30581	0.000157148	0.30581
Ficus maroniensis	1	1	0.19305	9.92036e-05	0.19305
Ficus mathewsii	25	14	0.948767	0.00212425	0.29527
Ficus matiziana	3	3	0.469484	0.000506812	0.328752
Ficus maxima	573	185	7.35294	0.0684787	0.720322
Ficus membranacea	2	2	0.241546	0.000229643	0.223442
Ficus mutisii	2	1	0.26455	0.000135946	0.26455
Ficus nymphaeifolia	45	31	0.904977	0.00330465	0.207446
Ficus obtusifolia	31	20	0.70922	0.00351088	0.341608
Ficus obtusiuscula	60	4	6.19785	0.00401905	1.95527
Ficus pakkensis	3	3	0.632911	0.0006671	0.432726
Ficus pallida	3	3	0.487805	0.000525677	0.340989
Ficus paraensis	83	41	3.52113	0.00997464	0.47343
Ficus pertusa	64	29	2.78552	0.00690677	0.463468
Ficus piresiana	30	20	0.896861	0.00279213	0.271674
Ficus popenoei	6	6	0.617284	0.000984334	0.319252
Ficus pulchella	7	3	0.3003	0.000389305	0.252529
Ficus schippii	4	4	0.174825	0.00034304	0.166889
Ficus schultesii	15	15	0.226757	0.00125141	0.162349
Ficus sphenophylla	16	12	0.469484	0.00174443	0.282888
Ficus subapiculata	3	3	0.675676	0.000892533	0.578956
Ficus tonduzii	7	4	1.13636	0.000746962	0.363397
Ficus trapezicola	1	1	0.173611	8.92143e-05	0.173611
Ficus trianae	15	2	3.58974	0.00194704	1.89447
Ficus trigona	178	61	10.306	0.0152761	0.487333
Ficus trigonata	6	4	0.904977	0.000808716	0.393441
Ficus ursina	4	4	0.18018	0.000268295	0.130525
Ficus velutina	1	1	0.182815	9.39442e-05	0.182815
Ficus vittata	1	1	0.212766	0.000109335	0.212766
Ficus yoponensis	24	14	1.42096	0.00209692	0.291471
Ficus ypsilophlebia	7	7	0.228833	0.000565252	0.15714
Fissicalyx fendleri	22	9	1.10193	0.00260934	0.564197
Froesia crassiflora	1	1	0.158983	8.16971e-05	0.158983
Froesia diffusa	9	7	0.331126	0.000760893	0.211528
Froesia gereauana	2	2	0.323625	0.000324906	0.316133
Froesiodendron amazonicum	2	1	0.271739	0.00013964	0.271739
Fusaea longifolia	527	232	3.13901	0.0523519	0.439124
Fusaea peruviana	24	13	1.40562	0.00236905	0.354629
Fusispermum laxiflorum	2	1	0.362976	0.000186524	0.362976
Fusispermum rubrolignosum	5	1	0.803859	0.000413082	0.803859
Galipea ciliata	6	1	1.38889	0.000713715	1.38889
Galipea congestiflora	12	3	1.99005	0.00131253	0.851392
Galipea davisii	16	3	4.44444	0.00252879	1.64034
Galipea jasminiflora	32	8	3.09735	0.003657	0.889565
Galipea trifoliata	174	36	2.98165	0.0169386	0.915625
Gallesia integrifolia	216	47	10.989	0.0215903	0.893931
Garcinia albuquerquei	1	1	0.138504	7.11738e-05	0.138504
Garcinia benthamiana	227	68	3.53846	0.0219706	0.628748
Garcinia brasiliensis	266	60	6.29496	0.0221935	0.719809
Garcinia gardneriana	92	48	1.40845	0.00960182	0.389274
Garcinia intermedia	7	3	0.796813	0.000655699	0.42533
Garcinia longifolia	5	4	0.379507	0.000548955	0.267067
Garcinia macrophylla	866	286	7.11462	0.0936123	0.636956
Garcinia madruno	507	243	7.97101	0.0652828	0.5228
Gaulettia canomensis	215	55	1.87747	0.00868589	0.307322
Gaulettia cognata	9	4	1.91571	0.00145693	0.708795
Gaulettia elata	65	42	2.46914	0.00740579	0.343135
Gaulettia parillo	153	38	19.0987	0.015676	0.802777
Gaulettia racemosa	69	25	6.72897	0.00677838	0.527629
Geissanthus ambigua	54	14	3.5545	0.00582342	0.809455
Geissospermum argenteum	433	90	7.36342	0.0474239	1.02541
Geissospermum laeve	567	73	14.9254	0.0478123	1.27456
Geissospermum reticulatum	48	19	1.40845	0.00463451	0.474671
Geissospermum sericeum	5912	190	12.5382	0.166742	1.70779
Geissospermum urceolatum	70	46	1.50376	0.0105286	0.445407
Genipa americana	247	91	5.46875	0.0255311	0.545972
Genipa spruceana	26	13	2.11268	0.00414684	0.62075
Geoffroea spinosa	50	1	8.44595	0.00434016	8.44595
Geonoma baculifera	13	4	1.13895	0.00134406	0.653885
Glandonia macrocarpa	57	17	3.55987	0.0109147	1.24941
Glandonia williamsii	45	10	5.17799	0.00535635	1.04235
Gloeospermum equatoriense	20	9	1.10865	0.0020332	0.439623
Gloeospermum longifolium	9	5	1.35501	0.00146027	0.568336
Gloeospermum sclerophyllum	1	1	0.806452	0.000414415	0.806452
Gloeospermum sphaerocarpum	20	14	0.374532	0.0017437	0.242374
Glycydendron amazonicum	597	267	4.83871	0.0513011	0.373902
Goupia glabra	3194	601	12.2928	0.26617	0.861843
Graffenrieda colombiana	2	1	0.260417	0.000133822	0.260417
Graffenrieda intermedia	19	2	2.60586	0.00173438	1.68755
Graffenrieda limbata	3	2	0.296736	0.000282251	0.274631
Graffenrieda miconioides	2	2	0.156986	0.000151746	0.147649
Graffenrieda rupestris	1	1	0.118343	6.08136e-05	0.118343
Grias neuberthii	486	48	12.7572	0.0382782	1.55186
Grias peruviana	41	9	3.61446	0.00407031	0.880091
Guapira boliviana	5	1	1.0101	0.000519065	1.0101
Guapira costaricana	7	3	0.665557	0.000593843	0.385206
Guapira cuspidata	11	4	1.0772	0.00113346	0.551429
Guapira eggersiana	56	22	1.89753	0.00481802	0.426176
Guapira ferruginea	4	2	0.823045	0.000819756	0.797623
Guapira glabriflora	4	2	0.449775	0.000310798	0.302407
Guapira graciliflora	9	2	1.14566	0.000841867	0.819137
Guapira guianensis	5	3	1.23457	0.00103662	0.672421
Guapira hirsuta	94	8	0.351494	0.00066522	0.161815
Guapira myrtiflora	2	1	0.272851	0.000140211	0.272851
Guapira noxia	59	13	0.985222	0.00172686	0.258497
Guapira opposita	57	20	1.52905	0.00530734	0.516404
Guapira salicifolia	11	2	1.30293	0.000961518	0.935557
Guapira sancarlosiana	6	2	0.561798	0.000360264	0.350537
Guapira tomentosa	15	12	1.04439	0.00162178	0.262999
Guapira venosa	468	61	8.75274	0.0408177	1.30215
Guarea carapoides	10	3	1.45455	0.00161236	1.04589
Guarea carinata	484	127	3.17919	0.0372798	0.571233
Guarea caulobotrys	8	5	0.843882	0.000881333	0.343015
Guarea cinnamomea	136	63	1.95531	0.0147316	0.455042
Guarea convergens	185	60	21.3768	0.0261361	0.847682
Guarea costata	1	1	0.226244	0.000116261	0.226244
Guarea crispa	2	2	0.23753	0.00015946	0.155155
Guarea cristata	30	16	1.82556	0.00271251	0.32991
Guarea ecuadoriensis	43	27	0.819672	0.00350146	0.252364
Guarea fissicalyx	11	6	1.36986	0.00139106	0.451168
Guarea fistulosa	5	3	0.297177	0.000226472	0.146905
Guarea glabra	45	26	0.495868	0.00356508	0.266832
Guarea gomma	511	138	4.52261	0.0405459	0.571756
Guarea grandifolia	506	113	3.61664	0.0341535	0.588165
Guarea guentheri	47	16	1.97183	0.003323	0.404159
Guarea guidonia	1272	247	19.2612	0.139697	1.10061
Guarea humaitensis	145	60	7.51445	0.0201102	0.652242
Guarea juglandiformis	6	3	0.325203	0.000397135	0.257608
Guarea kunthiana	1539	302	12.2137	0.147306	0.949198
Guarea macrophylla	1454	222	19.7492	0.134159	1.17601
Guarea pterorhachis	398	85	6.58436	0.0310846	0.711654
Guarea pubescens	326	125	5.06567	0.0327541	0.509916
Guarea purusana	207	61	4.16667	0.0185835	0.592845
Guarea scabra	124	47	2.95455	0.0141042	0.583975
Guarea silvatica	733	191	5.58659	0.0707636	0.720973
Guarea subsessilifolia	35	3	0.410678	0.000358528	0.232565
Guarea trunciflora	181	93	2.54237	0.0220666	0.461737
Guarea velutina	11	7	1.03806	0.00119925	0.333392
Guatteria alata	24	4	3.7234	0.00220633	1.07338
Guatteria anteridifera	19	4	2.69151	0.0019599	0.953492
Guatteria atabapensis	14	8	2.01342	0.00203813	0.495774
Guatteria blepharophylla	221	39	8.04094	0.0170174	0.849125
Guatteria campestris	1	1	0.157978	8.11808e-05	0.157978
Guatteria citriodora	100	74	1.63934	0.0150914	0.396863
Guatteria conspicua	8	3	0.842105	0.000840036	0.544903
Guatteria crassipes	3	1	0.553506	0.000284432	0.553506
Guatteria cryandra	25	2	2.37358	0.00135955	1.32284
Guatteria decurrens	67	36	2.4	0.00974856	0.526964
Guatteria discolor	491	124	5.31309	0.0514103	0.80681
Guatteria duckeana	29	15	1.67464	0.00292446	0.379399
Guatteria duodecima	2	1	0.433839	0.000222939	0.433839
Guatteria dura	52	13	4.0636	0.00664212	0.994274
Guatteria elata	68	32	1.5411	0.00644079	0.391681
Guatteria elegantissima	1	1	0.699301	0.000359353	0.699301
Guatteria elongata	1	1	0.0684932	3.51969e-05	0.0684932
Guatteria ferruginea	7	6	0.591716	0.000853008	0.276659
Guatteria flexilis	2	1	0.362319	0.000186186	0.362319
Guatteria foliosa	210	57	5.37634	0.0240497	0.821064
Guatteria friesiana	4	2	0.537634	0.000423942	0.412495
Guatteria gentryi	4	3	0.471698	0.000652174	0.423044
Guatteria guianensis	149	61	3.10559	0.0112856	0.360029
Guatteria hirsuta	74	27	4.57831	0.00772449	0.556736
Guatteria hispida	7	7	0.564972	0.00112786	0.313546
Guatteria insculpta	41	16	2.53353	0.00353951	0.430493
Guatteria intermedia	18	12	0.475059	0.00186949	0.303169
Guatteria inundata	162	21	13.3333	0.0189439	1.75547
Guatteria liesneri	31	21	0.804829	0.00270554	0.250714
Guatteria longicuspis	12	9	0.429185	0.00106845	0.231022
Guatteria maypurensis	11	4	0.632911	0.000918307	0.446756
Guatteria megalophylla	153	64	1.5873	0.0157887	0.480076
Guatteria meliodora	11	9	0.573066	0.00148239	0.320526
Guatteria modesta	222	85	2.43902	0.019349	0.442979
Guatteria odorata	1	1	0.192308	9.8822e-05	0.192308
Guatteria ouregou	5	3	0.398406	0.000512248	0.332278
Guatteria pannosa	1	1	0.207469	0.000106613	0.207469
Guatteria pastazae	9	2	1.06667	0.000689696	0.671074
Guatteria pittieri	1	1	0.179211	9.20922e-05	0.179211
Guatteria procera	152	42	7.65306	0.0190355	0.881978
Guatteria punctata	3363	465	6.41026	0.231917	0.97056
Guatteria ramiflora	50	26	1.64609	0.00465802	0.348635
Guatteria rigida	2	1	0.455581	0.000234111	0.455581
Guatteria rubrinervis	11	5	0.743494	0.000945812	0.36811
Guatteria scalarinervia	1	1	0.198413	0.000101959	0.198413
Guatteria schomburgkiana	465	127	3.04709	0.0382778	0.586524
Guatteria scytophylla	336	92	5.04926	0.036107	0.763742
Guatteria sellowiana	4	1	0.512164	0.000263188	0.512164
Guatteria spectabilis	1	1	0.33557	0.000172441	0.33557
Guatteria stipitata	15	9	0.564175	0.00137549	0.297411
Guatteria subsessilis	429	27	14.8847	0.0376393	2.71282
Guatteria tomentosa	7	7	0.543478	0.000913816	0.254041
Guatteria trichocarpa	7	5	0.716846	0.000812947	0.316399
Guatteria trichostemon	1	1	0.235294	0.000120912	0.235294
Guatteria ucayalina	163	59	1.95599	0.00928155	0.306134
Guatteria venosa	1	1	0.200803	0.000103188	0.200803
Guatteria villosissima	40	10	0.623701	0.00110401	0.214841
Guatteria wachenheimii	43	19	2.28385	0.00408309	0.418194
Guazuma crinita	117	20	6.76329	0.00955261	0.929469
Guazuma ulmifolia	622	143	20.6009	0.0819538	1.11526
Guettarda aromatica	1	1	0.17301	8.89056e-05	0.17301
Guettarda malacophylla	6	1	0.930233	0.000478023	0.930233
Guettarda odorata	1	1	0.155039	7.96705e-05	0.155039
Guettarda spruceana	11	4	1.30841	0.00121616	0.591664
Guettarda viburnoides	4	4	0.263158	0.000414294	0.201554
Guianodendron praeclarum	77	9	4.17537	0.00788601	1.70513
Gustavia acuminata	17	2	5.29801	0.00284457	2.76777
Gustavia augusta	3044	332	25.2101	0.351096	2.05793
Gustavia coriacea	176	7	9.2084	0.0155575	4.32499
Gustavia elliptica	116	41	2.63158	0.0154217	0.731968
Gustavia hexapetala	1730	308	18.1992	0.183617	1.16012
Gustavia longifolia	558	66	3.96396	0.0324006	0.955326
Gustavia macarenensis	8	5	1.09091	0.00123985	0.482551
Gustavia poeppigiana	73	24	3.24675	0.0104286	0.845586
Gustavia pulchra	198	11	11.0266	0.0223194	3.94851
Handroanthus barbatus	746	70	29.9611	0.119214	3.31414
Handroanthus capitatus	55	37	1.60643	0.00590672	0.310662
Handroanthus chrysanthus	34	15	14.2857	0.00895998	1.16241
Handroanthus chrysotrichus	29	1	4.34132	0.00223089	4.34132
Handroanthus heptaphyllus	77	5	8.21918	0.00972926	3.78663
Handroanthus impetiginosus	221	85	6.30081	0.021494	0.492085
Handroanthus incanus	84	41	2.95858	0.00951969	0.451837
Handroanthus obscurus	27	13	0.948992	0.00272407	0.407772
Handroanthus ochraceus	89	28	5.37634	0.0114097	0.792976
Handroanthus serratifolius	836	256	11.4286	0.0888505	0.675403
Handroanthus subtilis	8	5	0.383142	0.000551199	0.214527
Handroanthus uleanus	35	4	8.70787	0.00509272	2.47761
Haploclathra cordata	681	8	40.4157	0.0657751	15.9998
Haploclathra leiantha	4	1	1.22699	0.000630521	1.22699
Haploclathra paniculata	52	9	3.89972	0.00451519	0.976284
Hasseltia floribunda	255	80	4.3088	0.0217894	0.530026
Haydenia urbaniana	80	32	1.14754	0.0055458	0.337254
Hebepetalum humiriifolium	538	187	3.60065	0.0458288	0.476914
Hebepetalum neblinae	31	12	2.16049	0.00323587	0.52475
Hebepetalum roraimense	21	3	1.13544	0.00127184	0.825
Heisteria acuminata	307	132	4.89914	0.0329342	0.48553
Heisteria amphoricarpa	1	1	0.275482	0.000141563	0.275482
Heisteria barbata	196	82	3.93258	0.0170077	0.403621
Heisteria coccinea	52	13	1.40187	0.00446468	0.668328
Heisteria concinna	3	1	0.5386	0.000276773	0.5386
Heisteria densifrons	104	63	2.50522	0.0122455	0.378249
Heisteria duckei	180	76	2.36486	0.0186464	0.477446
Heisteria huberiana	2	1	0.334448	0.000171864	0.334448
Heisteria insculpta	19	11	0.700525	0.00174779	0.3092
Heisteria latifolia	11	7	2.21239	0.00184037	0.511624
Heisteria laxiflora	125	46	5.31309	0.011403	0.482394
Heisteria maytenoides	9	2	1.41593	0.000821383	0.799205
Heisteria nitida	187	60	6.0241	0.0195403	0.633758
Heisteria ovata	200	83	6.37255	0.0229509	0.538102
Heisteria perianthomega	2	1	0.626959	0.000322178	0.626959
Heisteria spruceana	66	40	1.48515	0.00852438	0.414711
Helianthostylis sprucei	378	132	5.60345	0.0502273	0.740472
Helianthostylis steyermarkii	23	8	1.2987	0.00190963	0.464518
Helicostylis elegans	117	53	1.54211	0.0108576	0.398658
Helicostylis heterotricha	20	9	0.72314	0.00123875	0.267845
Helicostylis pedunculata	458	109	1.64147	0.0181277	0.323638
Helicostylis scabra	647	233	4.15225	0.0753233	0.629095
Helicostylis tomentosa	2391	622	20.4598	0.249112	0.779376
Helicostylis tovarensis	1	1	0.16835	8.65109e-05	0.16835
Helicostylis turbinata	44	28	1.50754	0.00517146	0.359417
Helicteres brevispira	1	1	0.17301	8.89056e-05	0.17301
Heliocarpus americanus	89	26	3.69458	0.0079351	0.593912
Henriettea caudata	4	4	0.340136	0.000556033	0.27051
Henriettea fascicularis	26	11	1.5625	0.00329889	0.583604
Henriettea fissanthera	25	4	3.59066	0.00233722	1.13706
Henriettea flavescens	28	8	2.59481	0.00280578	0.682506
Henriettea granulata	22	4	2.06186	0.00234991	1.14323
Henriettea lasiostylis	4	1	0.625	0.000321172	0.625
Henriettea maroniensis	24	9	0.818331	0.00234685	0.507441
Henriettea multiflora	1	1	0.378788	0.000194649	0.378788
Henriettea ramiflora	5	2	0.426439	0.000298807	0.290739
Henriettea seemannii	2	1	0.242131	0.000124425	0.242131
Henriettea spruceana	8	4	0.948767	0.000996334	0.484717
Henriettea stellaris	20	7	2.51046	0.00320071	0.889796
Henriettea succosa	10	6	1.22699	0.00150543	0.488261
Henriquezia nitida	169	6	23.2203	0.0149653	4.85375
Henriquezia verticillata	2	2	0.30303	0.000221855	0.215865
Hernandia guianensis	84	30	2.09424	0.0079656	0.516702
Herrania cuatrecasana	2	1	0.806452	0.000414415	0.806452
Herrania mariae	48	13	1.58172	0.00313793	0.469724
Herrania nitida	2	2	0.157233	0.000155489	0.151291
Heterostemon conjugatus	189	22	4.70263	0.0174912	1.54717
Heterostemon ellipticus	45	10	1.45985	0.00391088	0.761057
Heterostemon impar	1	1	0.184502	9.48108e-05	0.184502
Heterostemon mimosoides	651	35	26.3345	0.0595932	3.31338
Hevea benthamiana	122	27	3.52423	0.00911336	0.656837
Hevea brasiliensis	3548	381	26.7164	0.396015	2.02269
Hevea camargoana	2	1	0.40404	0.000207626	0.40404
Hevea guianensis	3648	442	14.7368	0.255853	1.12645
Hevea microphylla	2	1	0.30303	0.00015572	0.30303
Hevea nitida	349	39	8.50202	0.033972	1.69512
Hevea pauciflora	436	55	6.47249	0.040945	1.44871
Hevea spruceana	1301	83	34.7222	0.168023	3.93942
Hieronyma alchorneoides	658	161	12.6095	0.0582322	0.703851
Hieronyma duquei	43	4	6.2963	0.00385341	1.87468
Hieronyma huilensis	7	2	1.41844	0.00127173	1.23739
Hieronyma oblonga	329	89	5.67108	0.0288089	0.629912
Himatanthus articulatus	276	101	7.48299	0.0343976	0.66275
Himatanthus attenuatus	29	11	1.23675	0.0018919	0.334695
Himatanthus bracteatus	182	44	4.62046	0.0182864	0.808759
Himatanthus fallax	2	1	0.406504	0.000208892	0.406504
Himatanthus obovatus	12	7	0.826446	0.00144883	0.402774
Himatanthus phagedaenicus	8	1	1.55039	0.000796705	1.55039
Himatanthus revolutus	17	15	0.588235	0.00231929	0.300889
Himatanthus semilunatus	8	1	1.30719	0.000671732	1.30719
Himatanthus sucuuba	922	280	22.3729	0.12098	0.840809
Himatanthus tarapotensis	27	6	1.55039	0.00245813	0.797254
Hippotis albiflora	24	4	1.1254	0.00182786	0.889253
Hippotis brevipes	7	4	0.900901	0.00109269	0.531594
[truncated: 3,028 more rows]

## Sheet: 2. Dominance by plot
plot	Forest	species	max dominance (%)	Nodules	EctoMycorrhiza	Al. Accumulator	Coppicing	domesticated
24MR_01	PZ	Eperua falcata	26.6667		x					Legend
24MR_02	PZ	Eperua falcata	37.3796		x					nr.ind.sp	total nr of individuals in all plots
24MR_03	TF	Pentaclethra macroloba	8.83117	x			x			presence	Number of plots where the species is present
24MR_04	TF	Eschweilera sagotiana	11.7949							max.rel.abund	Maximum relative abundance a species attained
A_IVO	TF	Iryanthera juruensis	13.9062							mean.rel.abund	Average relative abundance a species attained
A11	TF	Protium gallicum	7.69231
AA_01-03	TF	Attalea phalerata	8.49673
AA_04-06	TF	Eschweilera wachenheimii	5.19481
AAjuruxi-VZ	VA	Mora paraensis	37.5576
ACU_01	TF	Casearia gossypiosperma	9.34959
ACU_02	TF	Poincianella pluviosa	13.1004
AFUA_C	VA	Euterpe oleracea	38.0466				x	x
AFUA_U	VA	Euterpe oleracea	26.1236				x	x
AGJ_01	SW	Mauritia flexuosa	11.816					x
AGP_01	TF	Astrocaryum murumuru	4.71545					x
AGP_02	TF	Eschweilera coriacea	4.13793
AL_01	TF	Dicorynia guianensis	17.6136	x
AL_02	TF	Protium heptaphyllum	11.2871
ALF_01	TF	Protium altissimum	26.4463
ALF_02	TF	Protium altissimum	21.6312
ALM_01	TF	Iriartea deltoidea	9.09091
ALP_11	TF	Oenocarpus bataua	6.10169					x
ALP_12	TF	Hevea guianensis	2.14592					x
ALP_21	TF	Macrolobium microcalyx	4.6729
ALP_22	TF	Oenocarpus bataua	4.77707					x
ALP_30	TF	Micrandra elata	16.7619
ALP_40	PZ	Pachira brevipes	29.1045
ALPH_01	PZ	Caraipa utilis	41.752
ALPH_02	PZ	Haploclathra cordata	16.8022
ALPH_03	PZ	Pachira brevipes	31.4371
ALPH_04	PZ	Pachira brevipes	33.1073
ALT_FL_A	TF	Rinoreocarpus ulei	9.49227
ALT_FL_B	TF	Helicostylis tomentosa	20.4598
ALTA_FLOR	TF	Eschweilera coriacea	3.23194
ALTA_FLOR2	TF	Pseudosenefeldera inclinata	9.9359
ALV_01	TF	Acosmium cardenasii	25	x
ALV_02	TF	Acosmium cardenasii	36.4835	x
AMAAI_01	VA	Pentaclethra macroloba	30.2941	x			x
AMAAI_02	VA	Gustavia augusta	11.9816
AMAAI_03	VA	Pentaclethra macroloba	20.6266	x			x
AMAAI_04	VA	Pentaclethra macroloba	15.9151	x			x
AMAAI_05	VA	Carapa guianensis	8.64979
AMAAI_06	VA	Pentaclethra macroloba	28.9786	x			x
AMAAI_07	VA	Pentaclethra macroloba	14.939	x			x
AMAAI_08	VA	Pentaclethra macroloba	10.7595	x			x
AMAC_01	TF	Eschweilera coriacea	5.47945
AMAC_02	TF	Eschweilera coriacea	7.2327
AMAC_03	TF	Eschweilera coriacea	9.72696
AMAC_04	TF	Eschweilera coriacea	8.2397
AMAC_05	TF	Eschweilera coriacea	6.94915
AMAC_06	TF	Eschweilera coriacea	6.52921
AMAC_07	TF	Eschweilera coriacea	4.6875
AMAC_08	TF	Eschweilera coriacea	5.77558
AMAC_09	TF	Eschweilera coriacea	5.64516
AMAC_10	TF	Eschweilera coriacea	5.46875
AMAC_11	TF	Eschweilera coriacea	5.8319
AMAC_12	TF	Eschweilera coriacea	4.58404
AMAC_13	TF	Eschweilera coriacea	6.2069
AMAC_14	TF	Eschweilera coriacea	5.55556
AMAC_15	TF	Eschweilera coriacea	6.92432
AMAC_16	TF	Eschweilera coriacea	8.43585
AMAC_17	TF	Eschweilera coriacea	7.13043
AMAC_18	TF	Eschweilera coriacea	6.65434
AMAC_19	TF	Eschweilera coriacea	9.04159
AMAC_20	TF	Eschweilera coriacea	9.62199
AMAC_21	TF	Eschweilera coriacea	8.13149
AMAC_22	TF	Eschweilera coriacea	8.77193
AMAC_23	TF	Astrocaryum ferrugineum	4.89039
AMAC_24	TF	Eschweilera coriacea	4.34783
AMAC_25	TF	Astrocaryum ferrugineum	4.76948
AMAIG1_01	IG	Gustavia augusta	10.3922
AMAIG1_02	IG	Pentaclethra macroloba	20.3501	x			x
AMAIG1_03	IG	Pentaclethra macroloba	11.6592	x			x
AMAIG1_04	IG	Pentaclethra macroloba	15.5216	x			x
AMAIG1_05	IG	Gustavia hexapetala	18.1992
AMAIG1_06	IG	Gustavia augusta	18.0036
AMAIG1_07	IG	Gustavia augusta	16.7164
AMAIG1_08	IG	Pentaclethra macroloba	20.3046	x			x
AMAIG1_09	IG	Pentaclethra macroloba	23.9554	x			x
AMAIG1_10	IG	Cordia tetrandra	14.2487
AMAIG1_11	IG	Pentaclethra macroloba	26.5252	x			x
AMAIG1_12	IG	Pentaclethra macroloba	26.2069	x			x
AMAIG1_13	IG	Cordia tetrandra	12.2807
AMAIG1_14	IG	Pentaclethra macroloba	14.2012	x			x
AMAIG1_15	IG	Pentaclethra macroloba	12.1406	x			x
AMAIG1_16	IG	Pentaclethra macroloba	16.3435	x			x
AMAIG2_01	IG	Pentaclethra macroloba	26.0062	x			x
AMAIG2_02	IG	Pentaclethra macroloba	8.96861	x			x
AMAIG2_03	IG	Pentaclethra macroloba	16.0584	x			x
AMAIG2_04	IG	Pentaclethra macroloba	25.8824	x			x
AMAIG2_05	IG	Pentaclethra macroloba	31.8367	x			x
AMAIG2_06	IG	Pentaclethra macroloba	25.2381	x			x
AMAIG2_07	IG	Gustavia augusta	16.7164
AMANA_IA	TF	Euterpe precatoria	15.937				x
AMANA_IB	IG	Pouteria elegans	26.1682
AMANA_IM	TF	Pouteria elegans	9.81211
AMANA_TF1	TF	Virola calophylla	7.89946
AMANA_TF2	TF	Iryanthera macrophylla	14.7059
AMANA_TF3	TF	Virola calophylla	14.9766
AMAP_FM	VA	Euterpe oleracea	23.6842				x	x
AMAP_IF	VA	Euterpe oleracea	22.2006				x	x
AMAP_II	VA	Euterpe oleracea	16.506				x	x
AMAP_IP	VA	Euterpe oleracea	19.6491				x	x
AMAP_IR	VA	Astrocaryum gynacanthum	33.7284
AMAP_RA	VA	Astrocaryum murumuru	30.8824					x
AMAP_RJ	VA	Euterpe oleracea	31.8889				x	x
AMAP_RM	VA	Euterpe oleracea	36.0209				x	x
AMAP_RP	VA	Euterpe oleracea	20.6704				x	x
AMAP_VP	VA	Euterpe oleracea	33.1939				x	x
AMAPA_N34	TF	Protium unifoliolatum	8.01782
AMarinho-TF	TF	Protium decandrum	12.3412
AMATF_01	TF	Rinorea racemosa	6.04752
AMATF_02	TF	Protium altissimum	8.13953
AMATF_03	TF	Geissospermum sericeum	9.7852
AMATF_04	TF	Geissospermum sericeum	12.1372
AMATF_05	TF	Rinorea racemosa	5.89888
AMATF_06	TF	Pentaclethra macroloba	19.5122	x			x
AMD_01	TF	Euterpe precatoria	4.21687				x
AMD_02	TF	Pourouma minor	7.49415
AMIG_01	VA	Euterpe precatoria	9.61887				x
AMIG_02	VA	Socratea exorrhiza	11.5512
AMIG_03	VA	Iriartea deltoidea	16.4948
AMU_01	TF	Iriartea deltoidea	8.72727
AMU_02	TF	Iriartea deltoidea	6.70103
ANA_01	TF	Eschweilera coriacea	7.28477
ANAJ_M	VA	Manicaria saccifera	26.178
ANN_01	VA	Astrocaryum murumuru	11.194					x
ANN_02	TF	Iriartea deltoidea	13.0493
ANR	TF	Quararibea duckei	6.99187
AP_LO1-0500	TF	Eugenia cupulata	8.03859			x
AP_LO1-2500	TF	Vouacapoua americana	6.32911	x
AP_LO2-0500	TF	Eschweilera coriacea	6.06061
AP_LO2-2500	TF	Vouacapoua americana	5.12821	x
AP_LO2-4500	TF	Eschweilera ovata	13.5734
APAPOR_01	TF	Iryanthera lancifolia	4.8951
APAYACU	TF	Oenocarpus bataua	7.16846					x
APUI_01	TF	Protium hebetatum	8.31919
APUI_02	TF	Protium hebetatum	10.8541
APUI_03	TF	Oenocarpus bataua	5.81197					x
APUI_1	TF	Attalea speciosa	4.62075
ARA_PR	PZ	Caraipa punctulata	35.6275
ARACA_01	IG	Hymenopus heteromorphus	9.75114
ARACA_02	IG	Hevea spruceana	9.24855
ARAR_M1	TF	Eschweilera laevicarpa	5.32978
ARAR_M2	VA	Brownea macrophylla	14.2498
ARW1	TF	Iryanthera sagotiana	15.3696
ARW2	TF	Protium altissimum	14.7609
ARW3	TF	Protium altissimum	18.0113
B4	TF	Iryanthera sagotiana	8.33333
BAC_01	TF	Pseudolmedia laevis	8.26923
BACAR_01	VA	Pterocarpus santalinoides	13.1973	x
BACAR_02	TF	Lecythis corrugata	6.20155
BAFOG_01	TF	Inga alba	10.5263	x
BAFOG_02	TF	Iryanthera sagotiana	8.63931
BAjuruxi-VZ	VA	Mora paraensis	38.1057
BALSAURA	TF	Iriartea deltoidea	9.21273
BAM_01	TF	Inga striata	6.62393	x
BAR_F1	IG	Malouetia tamaquarina	10.4294
BAR_F2	IG	Guatteria inundata	13.3333
BAR_F3	IG	Mabea speciosa	13.6882
BARR	SW	Iryanthera lancifolia	23.6611
BATABURO	TF	Oenocarpus bataua	10.9053					x
BB_01P	TF	Micrandra elata	6.25978
BB_02P	TF	Micrandra elata	7.53065
BB_03P	TF	Micrandra elata	10.3175
BB_04M	TF	Lecythis corrugata	12.6609
BB_05L	TF	Tapura amazonica	10.7407
BB_06M	TF	Protium altissimum	7.1298
BB_07L	TF	Astrocaryum sciophilum	14.4487
BB_08L	TF	Lecythis corrugata	13.1907
BB_09S	TF	Micrandra elata	16.2903
BEE_01	TF	Pseudolmedia laevis	12.013
BEE_05	TF	Poulsenia armata	20.6957
BEL_C01	VA	Euterpe oleracea	9.21502				x	x
BEL_C02	VA	Pentaclethra macroloba	8.9372	x			x
BEL_C03	VA	Astrocaryum murumuru	15.6118					x
BEL_C04	VA	Astrocaryum murumuru	13.0841					x
BEL_GUA1	VA	Astrocaryum murumuru	28.2004					x
BEL_MOC1	TF	Eschweilera coriacea	8.29876
BEL_MOC2	TF	Eschweilera coriacea	12.7883
BENCON_1	TF	Socratea exorrhiza	5.92334
BENCON_2	TF	Eschweilera coriacea	7.27273
BENCON_3	TF	Eschweilera coriacea	12.6816
BENCON_4	TF	Eschweilera coriacea	8.20896
BENCON_5	TF	Protium hebetatum	5.08475
BENI_01	VA	Attalea phalerata	42.3272
BENI_02	VA	Astrocaryum macrocalyx	31.2388
BENI_03	TF	Attalea phalerata	17
BENI_04	TF	Tabebuia aurea	72.6027
BENI_05	TF	Astrocaryum macrocalyx	29.6214
BENI_06	TF	Tabebuia aurea	55.0239
BENI_07	TF	Attalea phalerata	44.4637
BENI_08	TF	Attalea phalerata	35.7895
BENI_09	TF	Socratea exorrhiza	26.6187
BENI_10	TF	Astrocaryum macrocalyx	27.0431
BENI_11	TF	Machaerium hirtum	77.3649	x
BENI_12	TF	Astrocaryum macrocalyx	52.1127
BENI_13	VA	Inga edulis	17.1084	x				x
BENI_14	TF	Astrocaryum macrocalyx	49.5671
BIT_01	TF	Vouacapoua americana	6.29067	x
BIT_02	PZ	Eperua falcata	56.044		x
BIT_03	PZ	Eperua falcata	53.1401		x
BIT_04	TF	Vouacapoua americana	4.53564	x
BL_COLL	VA	Euterpe precatoria	11.5252				x
BLM_K	TF	Eugenia stictopetala	8.46906			x
BOCA_CUR	TF	Zygia lathetica	4.38095	x
BOG_01	TF	Iriartea deltoidea	7.3724
BOG_02	TF	Iriartea deltoidea	9.15619
BOG_03	TF	Iriartea deltoidea	9.94371
BOG_04	TF	Iriartea deltoidea	8.5209
BOG_05	TF	Iriartea deltoidea	4.42804
BOG_06	TF	Matisia malacocalyx	8.83721
BOU1	TF	Astrocaryum sciophilum	19.845
BOU2	TF	Astrocaryum sciophilum	16.6667
BOU3	TF	Astrocaryum sciophilum	17.2466
BP107M	TF	Dicymbe altsonii	15.1235		x		x
BP90M	PZ	Dicymbe corymbosa	55.4286		x		x
BRANCO_01	IG	Pentaclethra macroloba	24.2553	x			x
BRANCO_02	IG	Guatteria subsessilis	10.0539
BRANCO_03	IG	Pentaclethra macroloba	22.3485	x			x
BSH_01	PZ	Eperua falcata	45.9695		x
BSH_02	PZ	Eperua falcata	57.6667		x
BSH_03	PZ	Eperua falcata	61.5741		x
BUFEO	TF	Micropholis melinoniana	6.88705
BVI_SW	SW	Symphonia globulifera	15.528
BVI_TF	TF	Astrocaryum murumuru	4.25532					x
CA1	TF	Virola elongata	4.3771
CA2	TF	Oenocarpus bataua	14.2462					x
CACH_01	TF	Eschweilera coriacea	4.37318
CACH_02	TF	Protium altissimum	7.97101
CACH_03	TF	Protium altissimum	5.68182
CACH_04	TF	Eschweilera grandiflora	4.45104
CACH_05	TF	Pouteria gomphiifolia	5.54217
CACH_06	TF	Protium trifoliolatum	7.79661
CACH_07	TF	Micropholis guyanensis	6.45161
CACH_08	TF	Eschweilera grandiflora	9.28962
CACH_09	PZ	Eperua glabriflora	10.2564		x
CACH_10	TF	Xylopia nitida	8.52018
CACH_11	TF	Protium trifoliolatum	10.1449
CACH_12	TF	Micropholis guyanensis	6.25
CACH_13	TF	Micropholis guyanensis	6.37255
CACH_14	TF	Oenocarpus bacaba	9.04762					x
CACH_15	TF	Protium trifoliolatum	8.51582
CAJARI	TF	Eschweilera pedicellata	8.3499
CAM_01	TF	Iriartea deltoidea	9.63855
CAM_02	TF	Iriartea deltoidea	9.48905
CAM_03	TF	Iriartea deltoidea	7.91367
CAM_04	TF	Iriartea deltoidea	8.89292
CAM_05	TF	Himatanthus sucuuba	4.57516
CAM_06	TF	Iriartea deltoidea	15.5319
CAM_07	TF	Iriartea deltoidea	13.8889
CAM_08	TF	Pseudosenefeldera inclinata	42.5562
CAM_09	TF	Pseudosenefeldera inclinata	30.5043
CAM_10	TF	Pseudosenefeldera inclinata	47.8056
CAM_11	VA	Guarea kunthiana	6.06061
CAM1	TF	Euterpe oleracea	5.52995				x	x
CAM2	TF	Theobroma cacao	7.03518					x
CAMOUDI	TF	Eperua rubiginosa	25.8007		x
CAN_01	TF	Iriartea deltoidea	11.2
CAND_01	TF	Pseudolmedia laevigata	4.79744
CAO_FL	VA	Attalea butyracea	12.1311
CAO_TF	TF	Iriartea deltoidea	11
CAP_POC	TF	Eschweilera coriacea	17.2277
CAQ_01FL	VA	Mauritia flexuosa	5.6338					x
CAQ_01TF	TF	Hevea pauciflora	4.30108
CAQ_02TFWS	TF	Pachira brevipes	7.12166
CAQ_03SWFL	VA	Oxandra polyantha	19.375
CAQ_04WS	PZ	Digomphia densicoma	59.403
CAQ_05TF	TF	Eschweilera coriacea	3.93013
CAQ_06FLSW	IG	Oxandra polyantha	56.9157
CAQ_06TF	TF	Eschweilera coriacea	5.44872
CAQ_07FL	VA	Clathrotropis macrocarpa	7.53247	x
CAQ_08TF	TF	Elaeoluma glabrescens	31.7227
CAQ_09FL	VA	Caraipa punctulata	12.9121
CAQ_10TF	TF	Iriartea deltoidea	11.5702
CAQ_11TF	TF	Oenocarpus bataua	6.02007					x
CAQ_12TF	TF	Oenocarpus bataua	7.69231					x
CAQ_13FLPZ	IG	Pachira brevipes	30.9051
CAQ_15FLPZ	IG	Mauritiella aculeata	27.5184
CAQ_16TF	TF	Oxandra polyantha	13.8587
CAQ_17TF	TF	Mollia lepidota	9.1716
CAQ_20TF	TF	Clathrotropis macrocarpa	7.04961	x
CAQ_22FL	VA	Micrandra spruceana	5.18519
CAQ_23TF	TF	Cecropia membranacea	27.6151			x
CAQ_24TF	TF	Euterpe precatoria	15.9574				x
CAQ_25TF	TF	Inga nobilis	6.07211	x
CAQ_26FL	VA	Mauritia flexuosa	5.84192					x
CAQ_27FL	VA	Micrandra spruceana	11.9149
CAQ_28FL	VA	Micrandra spruceana	6.73077
CAQ_29FL	VA	Virola pavonis	10.1942
CAQ_PI	VA	Oxandra polyantha	8.28402
CAQ_TAD	TF	Micrandra spruceana	3.72671
CAQ_TAP	TF	Eschweilera punctata	4.58333
CAQ_TB	TF	Micropholis guyanensis	5.48961
CAR	VA	Gustavia pulchra	10.6339
CAR_01	TF	Zygia racemosa	9.14286	x
CARAC_01	TF	Clathrotropis macrocarpa	7.31707	x
CARAC_9Ha	TF	Pentaclethra macroloba	31.6681	x			x
CAREIRO_1	TF	Eschweilera bracteosa	4.20776
CAS_01	PZ	Leopoldinia piassaba	25.5435
CAS_02	PZ	Euterpe catinga	10.1064				x
CAS_03	PZ	Eperua purpurea	7.52809		x
CASA_PII_2	IG	Tachigali vaupesiana	56.7623	x
CASA_PIV_1	VA	Phyllanthus elsiae	60.1179
CASIQ_01	TF	Eschweilera parviflora	9.40032
CASIQ_02	TF	Euterpe precatoria	19.9702				x
CASIQ_03	TF	Euterpe precatoria	13.7318				x
CASIQ_04	TF	Euterpe precatoria	8.67257				x
CAST_01	TF	Eschweilera parvifolia	11.7123
Castanal_A1	TF	Cecropia sciadophylla	6.12245			x
Castanal_A2	TF	Pourouma minor	5.24017
CAU_01	TF	Micropholis guyanensis	13.4921
CAU_02	TF	Euterpe precatoria	8.42294				x
CAU_03	TF	Alexa confusa	8.78906
CAU_04	TF	Alexa confusa	7.66423
CAU_05	TF	Alexa confusa	9.29368
CAX_01	TF	Rinorea guianensis	10
CAX_02	TF	Vouacapoua americana	4.4405	x
CAX_03	TF	Rinorea guianensis	10.79
CAX_04	TF	Manilkara bidentata	3.34728		x
CAX_06	TF	Rinorea riana	6.34146
CAX_08	TF	Spondias mombin	12.8972					x
CAX_IG	IG	Qualea acuminata	11.5			x
CAX_IG_PC	IG	Macrolobium angustifolium	13
CAX_TF_PC	TF	Eschweilera coriacea	7.38786
CAX_VAR	VA	Virola surinamensis	32.5
CAX93_01	TF	Laetia procera	7.28682
CAX93_02	TF	Eschweilera coriacea	6.87023
CAX93_03	TF	Astrocaryum aculeatum	14.779					x
CAX93_04	TF	Rinorea guianensis	13.6194
CDM_01	TF	Guarea macrophylla	10.297
CEA_01	TF	Jacaranda copaia	21.0818
CEA_02	TF	Socratea rostrata	10.8466
CEA_03	TF	Socratea rostrata	13.9323
CEIBA	TF	Quararibea wittii	7.25624
CEPLAC	TF	Pourouma guianensis	13.7143
CH1	TF	Goupia glabra	6.91114			x
CH2	IG	Eschweilera itayensis	7.37018
CHAH_01	TF	Chrysophyllum revolutum	11.8644
CHAR_1	TF	Attalea phalerata	3.85356
CHAV_M	VA	Astrocaryum murumuru	41.0354					x
CHBR_01	TF	Eperua falcata	14.1593		x
CHBR_02	PZ	Catostemma fragrans	17.9724
CHBR_03	PZ	Eperua grandiflora	34.7349		x
CHBR_04	TF	Bocageopsis multiflora	12.3967
CHIRB_01	IG	Zygia cataractae	5.24899	x
CHIRB_02	TF	Clathrotropis macrocarpa	7.97799	x
CHIRB_03	TF	Clathrotropis macrocarpa	14.1844	x
CHIRB_04	TF	Clathrotropis macrocarpa	16.8022	x
CHIRB_05	TF	Macrolobium gracile	11.1773
CHIWIAS	TF	Browneopsis ucayalina	10.6335
CHO_01	TF	Protium goudotianum	5.32446
CHO_02	TF	Astronium graveolens	4.96278
CHUCULA	VA	Duguetia spixiana	15.3409
CIJH_01	PZ	Dicymbe uaiparuensis	22.6651		x		x
CJ1	IG	Heterostemon mimosoides	11.0588
CJ2	PZ	Eperua leucantha	17.7196		x
CMartins-TF	TF	Gustavia augusta	6.58174
CNG_01	PZ	Eperua leucantha	27.5797		x
CO_BLANQ	VA	Socratea exorrhiza	13.0192
CO_SAND	VA	Attalea butyracea	17.5182
COARI_1	TF	Eschweilera wachenheimii	4.05405
COI_04	IG	Mauritia flexuosa	18.7234					x
COI_05	IG	Mauritia flexuosa	44.3902					x
COI_06	IG	Coussarea hirticalyx	10.8597
COI_07	IG	Attalea phalerata	5.6338
COI_08	IG	Attalea phalerata	7.27273
COL_TF	TF	Attalea butyracea	6.95489
COLACS1	TF	Eschweilera coriacea	7.6555
COLACS2	TF	Micrandra spruceana	4.97592
COLACS3	IG	Caraipa densifolia	12.6
COLMNU1	TF	Eschweilera coriacea	6.46259
COLMNU2	TF	Micrandra spruceana	10.9797
COLMNU3	IG	Aldina heterophylla	8.30258		x
COMBU_VA	VA	Astrocaryum murumuru	12.7248					x
COMBU_VB	VA	Euterpe oleracea	56.9951				x	x
CONAMBO	TF	Iryanthera lancifolia	6
CORO_01	TF	Cochlospermum orinocense	9.20635
COY_01	IG	Mauritia flexuosa	35.3846					x
COY_02	IG	Coccoloba densifrons	4.66926		x
COY_03	VA	Gustavia augusta	12.3077
CRIST_01	TF	Quararibea ochrocalyx	6.34146
CRIST_02	TF	Protium altissimum	20.9877
CRIST_07	TF	Protium altissimum	18.1818
CRIST_10	TF	Protium altissimum	16.6667
CRP_01	TF	Combretum leprosum	17.9078
CRP_02	TF	Trichilia elegans	13.4122
CSM_01	TF	Oenocarpus bacaba	8.98693					x
CUI_01	PZ	Manilkara bidentata	10.0457		x
CUI_IG1	IG	Heterostemon mimosoides	5.62588
CUI_IG2	IG	Duroia velutina	21.7165
CUI_IG3	IG	Leptobalanus apetalus	17.449
CUPARI	IG	Guatteria subsessilis	14.8847
CURAC	TF	Pseudosenefeldera inclinata	3.58423
CURARI	VA	Triplaris weigeltiana	10.6888
CURU_T1	TF	Iriartea deltoidea	5.75221
CURU_T2	TF	Cecropia sciadophylla	3.47826			x
CUZ_01	TF	Pseudolmedia laevis	9.83936
CUZ_02	TF	Iriartea deltoidea	14.5078
CUZ_03	TF	Pseudolmedia laevis	10.1145
CUZ_04	TF	Pseudolmedia laevis	8.8189
CYB_LG_1	TF	Eschweilera coriacea	5.11247
CYB_LG_2	TF	Oenocarpus bataua	6.67752					x
D1	TF	Dicymbe corymbosa	58.4615		x		x
D2	TF	Dicymbe corymbosa	62.5		x		x
D3	TF	Dicymbe corymbosa	57.1895		x		x
D4	TF	Dicymbe corymbosa	25.419		x		x
D5	TF	Dicymbe corymbosa	36.4303		x		x
Daniel-SF	TF	Gustavia augusta	6.47321
DIAMANTE	TF	Iriartea deltoidea	4.99139
DICAM_01	SW	Macrolobium angustifolium	20.0913
DICAM_02	SW	Mauritia flexuosa	17.0426					x
DICARO_01	VA	Astrocaryum murumuru	3.3195					x
DICARO_02	VA	Iriartea deltoidea	7.74775
DICARO_03	SW	Mauritiella armata	48.6486
DIE	TF	Pseudosenefeldera inclinata	8.65052
DOI_01	TF	Protium altissimum	8.87097
DOI_02	TF	Senegalia polyphylla	8.10811	x
DTFR_Al	TF	Coccoloba densifrons	17.0213		x
DTFR_Ch	TF	Coccoloba densifrons	31.8519		x
DTFR_Zp	TF	Eugenia pseudopsidium	11.9318			x
DUCKE_IPI	TF	Dialium guianense	3.50584
DUCKE_SEDE	TF	Eschweilera wachenheimii	4.68227
DUCKE_WS	PZ	Eperua glabriflora	9.80392		x
DUDU	TF	Anaxagorea brevipes	16.8057
EC_JUY	TF	Eschweilera coriacea	7.62887
ECY_01	TF	Iriartea deltoidea	8.46024
ELB_01	TF	Eschweilera parviflora	14.1527
ELB_02	TF	Pentaclethra macroloba	8.78735	x			x
ELB_03	TF	Ecclinusa guianensis	12.0181
ELB_04	TF	Piranhea longepedunculata	11.6928
ELB_05	TF	Ecclinusa guianensis	11.3309
ELB_06	TF	Aspidosperma excelsum	14.7193
ELB_07	TF	Ecclinusa guianensis	7.63359
ELB_08	TF	Ecclinusa guianensis	14.6259
ELB_09	TF	Croton megalodendron	13.2114
ELB_10	TF	Protium heptaphyllum	9.81387
ELB_11	TF	Gustavia augusta	13.6729
ELB_12	TF	Eschweilera decolorans	12.6354
ELB_13	TF	Pentaclethra macroloba	13.4199	x			x
ELB_14	TF	Pentaclethra macroloba	18.4211	x			x
ELB_15	TF	Licania densiflora	43.2692
ELD_01	TF	Mora gonggrijpii	37.0213
ELD_03	TF	Protium decandrum	14.1844
ENE_20.1	IG	Mauritia flexuosa	27.6364					x
ENE_20.2	IG	Mauritia flexuosa	56.9767					x
Erika_1	TF	Iriartea deltoidea	9.58409
Erika_2	TF	Iriartea deltoidea	8.90411
EST_DAV	TF	Goupia glabra	2.56881			x
FARO_03	TF	Eschweilera coriacea	11.5789
FAZ_AM	TF	Ocotea leucoxylon	6.42955
FAZ_DA	TF	Hirtella racemosa	7.84314
FAZ_DA2	TF	Ocotea leucoxylon	7.64706
FAZ_SS	TF	Ocotea leucoxylon	10.2013
FAZ_TR	TF	Ocotea leucoxylon	12.976
FITZ_01	TF	Iriartea deltoidea	5.75397
FLO_01	TF	Amaioua guianensis	15.5887
FLO_02	TF	Ocotea matogrossensis	11.157
FLOALT_01	TF	Chrysophyllum prieurii	3.72671
FOb	VA	Brosimum guianense	9.02256
FRP_01	TF	Cheiloclinium cognatum	20.4007
FTC_01	PZ	Eperua falcata	36.5344		x
FTC_02	TF	Eschweilera sagotiana	19.7425
FTC_03	PZ	Eperua falcata	33.2673		x
FTC_04	TF	Eschweilera sagotiana	22.5882
FU1	VA	Tapura acreana	18.8559
FUN_GAG	TF	Virola elongata	11.2676
GAU_01	VA	Cecropia distachya	18.2073			x
GAU_02	TF	Dacryodes microcarpa	29.2308
GAU_04	TF	Amaioua guianensis	26.2136
GAU_05	TF	Psidium sartorianum	24.7505
GAU_06	TF	Cheiloclinium cognatum	38.7164
GDAQ_01	TF	Aspidosperma polyneuron	41.1111
GDAQ_02	TF	Cynophalla flexuosa	16.1905
GF1_9	TF	Eschweilera sagotiana	8.52459
GF4_8	TF	Lecythis persistens	9.44559
GOL_01	PZ	Licania leptostachya	16.7756
GRP_C01	VA	Pentaclethra macroloba	9.58231	x			x
GRP_C02	VA	Euterpe oleracea	16.0428				x	x
GRP_C03	VA	Euterpe oleracea	15.6812				x	x
GRP_C04	VA	Virola surinamensis	18.1102
GU1	TF	Pseudosenefeldera inclinata	15.8228
GUA_01	SW	Mauritia flexuosa	55.2402					x
GUAIN_01	IG	Leopoldinia piassaba	12.4694
GUAIN_02	TF	Micrandra elata	23.9482
GUAIN_04	TF	Protium divaricatum	9.80392
GUAIN_05	TF	Micrandra sprucei	63.0233
GUAIN_06	TF	Micrandra sprucei	23.4568
GUAIN_07	TF	Mezilaurus itauba	12.8395
GUAIN_08	TF	Leopoldinia piassaba	17.1958
GUAV_01	TF	Astrocaryum chambira	6.81818
GUAV_02	TF	Croton matourensis	9.91736
GUEPI	TF	Inga auristellae	7.4	x
GUEPPI	IG	Mauritia flexuosa	11.6466					x
GUNM_01	TF	Eschweilera coriacea	7.84753
GUNM_02	TF	Eschweilera coriacea	8.62745
GUNM_03	TF	Eschweilera coriacea	7.07071
GUNM_04	TF	Eschweilera coriacea	12.4197
GUNM_05	TF	Lecythis idatimon	8.94309
GUNM_06	TF	Eschweilera coriacea	7.11297
GUNM_08	TF	Eschweilera coriacea	11.3248
GUNM_09	TF	Eschweilera coriacea	7.02703
GUNM_10	TF	Eschweilera coriacea	8
GUNM_11	TF	Eschweilera coriacea	10.5882
GUNM_12	TF	Eschweilera coriacea	7.40741
GUNM_13	TF	Eschweilera coriacea	9.16844
GUNM_14	TF	Eschweilera coriacea	13.7184
GUNM_15	TF	Eschweilera coriacea	14.4165
GUNM_19	TF	Eschweilera coriacea	13.4043
GURI_01	TF	Handroanthus serratifolius	11.4286
GURI_02	TF	Aspidosperma cuspa	31.6872
GURI_03	TF	Aspidosperma cuspa	15.9884
GURI_04	TF	Aspidosperma cuspa	31.2741
GURI_05	TF	Calliandra laxa	8.68217	x
GURI_06	TF	Hirtella paniculata	24.5902
GURI_07	TF	Ocotea glomerata	19.726
GURI_08	TF	Hymenaea courbaril	26.3699					x
GURI_09	TF	Aspidosperma cuspa	12.3596
GURI_10	TF	Handroanthus serratifolius	7.52688
HCC_11	TF	Cheiloclinium cognatum	10.9735
HCC_12	TF	Euterpe precatoria	12.8531				x
HCC_21	TF	Metrodorea flavida	17.4625
HCC_22	TF	Metrodorea flavida	14.5455
HCC_23	TF	Metrodorea flavida	15.859
HCC_24	TF	Socratea exorrhiza	11.4286
HERRADURA	TF	Guarea macrophylla	19.7492
HOATZIN	IG	Quararibea amazonica	8.84354
IAN_01	VA	Astrocaryum murumuru	28.2004					x
IAN_02	VA	Euterpe oleracea	16.4049				x	x
IAN_03	VA	Astrocaryum murumuru	16.129					x
IAN_04	VA	Euterpe oleracea	16.2621				x	x
IAN_05	VA	Euterpe oleracea	18.1818				x	x
IBER_1	TF	Bribria apiculata	8.9141
ICANA_01	TF	Swartzia tomentifera	4.89396	x
ICANA_02	PZ	Micrandra sprucei	5.71031
IDM_01	VA	Crateva tapia	27.6004
IFR_HS1	TF	Eschweilera parviflora	21.3884
IFR_HS2	TF	Eschweilera decolorans	21.2066
IFR_HS3	TF	Eschweilera decolorans	18.4971
IFR_LF1	TF	Pentaclethra macroloba	33.737	x			x
IFR_LF2	TF	Alexa imperatricis	28.0534
IFR_LF3	TF	Alexa imperatricis	28.5714
IFR_MO1	VA	Mora excelsa	55.8974
IFR_MO2	VA	Mora excelsa	56.6489
IFR_MO3	VA	Mora excelsa	54.6196
IFR_SM1	TF	Pentaclethra macroloba	20.5761	x			x
IFR_SM2	TF	Pentaclethra macroloba	13.9588	x			x
IFR_SM3	TF	Alexa imperatricis	22.0957
IFR_SW1	SW	Pentaclethra macroloba	26.5574	x			x
IFR_SW2	SW	Catostemma commune	25.6897
IFR_SW3	SW	Pentaclethra macroloba	23.4043	x			x
IG_GRAN_01	IG	Hymenopus heteromorphus	16.4265
IG_MAMU_01	IG	Mauritia flexuosa	25.4642					x
Ilha03_1	IG	Pterocarpus rohrii	10.6195	x
Ilha03_2	IG	Mollia lepidota	9.28571
Ilha04_1	IG	Mollia lepidota	13.4969
Ilha04_2	IG	Cecropia concolor	11.3475			x
Ilha08_1	IG	Senegalia polyphylla	19.4969	x
Ilha08_2	IG	Astrocaryum jauari	7.77778
Ilha09_1	IG	Pterocarpus rohrii	9.375	x
Ilha09_2	IG	Pterocarpus rohrii	9.69697	x
IM_FWP	TF	Ecclinusa guianensis	11.2245
IM_PPF	TF	Ecclinusa guianensis	11.6667
IM_PRF	TF	Peltogyne gracilipes	26.4045
IMA_01	TF	Chaetocarpus schomburgkianus	24.2754
IMA_02	TF	Chaetocarpus schomburgkianus	17.6587
IMA_03	TF	Alexa imperatricis	9.0379
IMA_04	TF	Eschweilera subglandulosa	16.6419
IND_01	TF	Bribria apiculata	12.3894
INF_01	TF	Iriartea deltoidea	30.5806
ING_LL	TF	Clathrotropis macrocarpa	14.4898	x
INI_19mh_CP	PZ	Leopoldinia piassaba	11.1433
INI_19mh_RA	PZ	Leopoldinia piassaba	12.4694
INI_20mh_CP1	PZ	Protium divaricatum	5.69007
INI_20mh_CP2	PZ	Micrandra sprucei	10.3113
INI_20mh_CP3	PZ	Micrandra sprucei	37.6319
INI_47_RI	IG	Gustavia pulchra	11.0266
INI_47_RM	IG	Heterostemon mimosoides	8.22368
INI_47_RT	PZ	Micrandra elata	20.3883
INI_48_CV	PZ	Henriquezia nitida	23.2203
INI_48_RM	IG	Hevea guianensis	7.25664					x
INI1	TF	Bocoa prouacensis	9.79133
INI2	TF	Eperua falcata	12.7726		x
IPIX_01	TF	Attalea speciosa	11.326
IPM_20	TF	Oenocarpus bataua	13.4328					x
IPM_21	TF	Eschweilera truncata	2.99728
IPM_22	TF	Oenocarpus bataua	8.51064					x
IPM_25	TF	Oenocarpus bataua	7.4184					x
IPM_26	TF	Oenocarpus bataua	5.01139					x
IPM_27	TF	Micrandra spruceana	3.93258
IPM_28	TF	Oenocarpus bataua	6.22711					x
IPM_37	TF	Hymenopus heteromorphus	5.61224
IPM_39	TF	Eschweilera tessmannii	4.07674
IPM_40	TF	Eschweilera albiflora	12.9151
IPM_42	TF	Oenocarpus bataua	9.79381					x
IPM_43	TF	Chrysophyllum sanguinolentum	5.6
IPM_46	TF	Chrysophyllum sanguinolentum	8.95522
IPM_55	TF	Licania micrantha	4.49438
IPM_62	TF	Eschweilera wachenheimii	4.53074
IPM_63	TF	Eschweilera wachenheimii	3.5
IPM_64	TF	Ecclinusa guianensis	5.37634
IPM_79	TF	Oenocarpus bataua	10.0478					x
IPM_80	TF	Oenocarpus bataua	6.25					x
IPM_86	TF	Scleronema micranthum	5.37313
IPM_87	TF	Oenocarpus bataua	11.9107					x
IPM_88	TF	Oenocarpus bataua	6.26632					x
IPM_98	TF	Oenocarpus bataua	5.31401					x
IPM_99	TF	Oenocarpus bataua	7.29412					x
IRATAP_01	TF	Rinorea racemosa	6.04752
IRATAP_02	TF	Protium altissimum	8.13953
IRATAP_03	TF	Geissospermum sericeum	9.7852
IRATAP_04	TF	Geissospermum sericeum	12.1372
IRATAP_05	TF	Rinorea racemosa	5.89888
IRATAP_06	TF	Pouteria guianensis	11.4706
IRATAP_07	TF	Geissospermum laeve	14.9254
IRATAP_08	TF	Pouteria guianensis	25.6684
IRATAP_09	TF	Geissospermum laeve	12.3684
IRATAP_10	TF	Iryanthera sagotiana	8.86427
IRATAP_11	TF	Geissospermum laeve	12.0401
IRATAP_12	TF	Pouteria guianensis	8.05604
IRATAP_13	TF	Cecropia peltata	11.465			x
IRATAP_14	TF	Geissospermum sericeum	12.5382
IRIRI_27	TF	Mollia lepidota	16.1111
IRIRI_30	IG	Pterocarpus amazonum	19.4139	x
IRIRI_31	IG	Cynometra marginata	12.1311
IRIRI_34	TF	Attalea speciosa	12.4717
IRIRI_38	TF	Actinostemon amazonicus	13.2353
IRIRI_39	TF	Attalea speciosa	19.7995
IRIRI_40	IG	Cynometra marginata	15.4605
IT1	TF	Pseudosenefeldera inclinata	9.32476
ITAP_01	TF	Pseudolmedia laevigata	6.8662
IWO_01	PZ	Catostemma fragrans	21.0978
IWO_02	TF	Eschweilera sagotiana	17.3719
IWO_03	TF	Eperua falcata	16.5202		x
IWO_09	PZ	Catostemma fragrans	17.7326
IWO_11	TF	Swartzia leiocalycina	13.2287	x
IWO_12	TF	Pentaclethra macroloba	41.1894	x			x
IWO_21	PZ	Catostemma fragrans	21.3445
IWO_22	PZ	Eschweilera sagotiana	17.2113
JAGUAR	VA	Inga spectabilis	6.26781	x
JAP_IG	IG	Pouteria elegans	6.67808
JAP_RA	TF	Malouetia tamaquarina	4.947
JAP_RB	VA	Pterocarpus santalinoides	7.17822	x
JARU_01	TF	Euterpe precatoria	4.03458				x
JARU_02	TF	Euterpe precatoria	3.23326				x
JARU_03	TF	Protium altissimum	5.19031
JARU_04	TF	Protium trifoliolatum	4.48549
JARU_05	TF	Pseudolmedia laevis	3.77358
JARU_06	TF	Mabea speciosa	4
JARU_07	TF	Eschweilera coriacea	7.97227
JARU_08	TF	Pseudolmedia laevigata	6.27615
JAS_02	TF	Otoba glycycarpa	9.89761
JAS_03	TF	Iriartea deltoidea	7.8712
JAS_04	TF	Iriartea deltoidea	11.2544
JAU_IG01	IG	Amanoa oblongifolia	25.4617
JAU_IG02	IG	Duroia velutina	20.7237
JAU_IG03	IG	Pouteria elegans	29.3139
JAU_IG04	IG	Erythroxylum spruceanum	11.9597
JAU_IG05	IG	Swartzia polyphylla	11.8844	x
JAU_IG06	IG	Amanoa oblongifolia	21.8814
JAU_IG07	IG	Aldina latifolia	9.07029		x
JAU_IG08	IG	Eschweilera tenuifolia	97.8142
JAU_IG09	IG	Elvasia quinqueloba	18.0556
JAU_IG10	IG	Hirtella bicornis	7.42424
JEN_01	VA	Cecropia ficifolia	4.63122			x
JEN_02	VA	Attalea butyracea	6.17849
JEN_03	VA	Maquira coriacea	5.03432
JEN_04	VA	Drypetes amazonica	11.3082
JEN_05	IG	Eschweilera albiflora	17.8445
JEN_06	IG	Eschweilera albiflora	18.4855
JEN_07	IG	Eschweilera albiflora	10.6719
JEN_08	VA	Drypetes amazonica	6.80272
JEN_09	VA	Mouriri grandiflora	7.12871			x
JEN_10A	TF	Euterpe precatoria	3.90764				x
JEN_10B	TF	Eschweilera coriacea	6.63082
JEN_10C	TF	Eschweilera coriacea	8.23529
JEN_10D	TF	Eschweilera coriacea	3.7037
JEN_10E	TF	Pouteria guianensis	3.79507
JEN_10F	TF	Eschweilera tessmannii	4.87239
JEN_10G	TF	Eschweilera coriacea	4.58136
JEN_10H	TF	Couepia bernardii	3.21361
JEN_11	TF	Eschweilera coriacea	5.98706
JEN_12	PZ	Tovomita calophyllophylla	6.47292
JEN_13	TF	Iriartea deltoidea	10.1852
JEN_14	IG	Mauritia flexuosa	61.8812					x
JEN_15	TF	Mauritia flexuosa	20.5534					x
JFR_01	TF	Trattinnickia burserifolia	20.5379
JFR_02	TF	Trattinnickia burserifolia	24.0223
JFR_03	TF	Euterpe precatoria	23.1738				x
JFR_04	TF	Trattinnickia burserifolia	31.25
JFR_05	TF	Trattinnickia burserifolia	17.2932
JFR_06	TF	Trattinnickia burserifolia	23.1429
JFR_07	TF	Euterpe precatoria	18.4466				x
JFR_08	TF	Trattinnickia burserifolia	20.8889
JFR_09	TF	Protium heptaphyllum	42.9688
JOY_SACH	TF	Brownea grandiceps	7.29167
JRI_01	TF	Eschweilera coriacea	7.24638
JT01_04	IG	Euterpe precatoria	7.69231				x
JT05_08	IG	Euterpe precatoria	3.93586				x
JT09_12	IG	Hymenopus latifolius	2.92308
JT13_15	IG	Ruizterania albiflora	6.68258			x
JUR_01	TF	Eschweilera grandiflora	7.21893
JUR_02	TF	Oenocarpus bataua	4.70738					x
JUR_03	TF	Eschweilera grandiflora	10.7271
JUR_04	TF	Eschweilera coriacea	8.58726
JUR_BC	VA	Quararibea guianensis	14.8368
JUR_BJ	VA	Leonia crassa	8.59375
JUR_FL	VA	Leonia crassa	14.3322
JUR_GAL	TF	Pourouma myrmecophila	5.46139
JUR_GUA	TF	Cecropia sciadophylla	6.64137			x
JUR_I	VA	Euterpe precatoria	5.39568				x
JUR_IB	VA	Croton cuneatus	9.09091
JUR_LS	VA	Leonia crassa	14.3678
JUR_MUT	TF	Coussarea paniculata	8.31947
JURIT_01	TF	Cecropia sciadophylla	10.5769			x
JURIT_02	TF	Pouteria venosa	7.03934
JURIT_03	TF	Rinorea guianensis	4.90654
JURIT_04	TF	Attalea speciosa	8.94855
JURIT_05	VA	Triplaris weigeltiana	31.6514
JURUTI_04	TF	Miconia egensis	9.12477			x
JUT_CA	TF	Eschweilera albiflora	11.236
JUT_CP	TF	Hevea brasiliensis	7.33138					x
JUT_ER	TF	Mabea nitida	9.68586
JUT_FP	TF	Brosimum lactescens	14.093
JUT_PA	TF	Mabea nitida	18.75
JUT_VC	TF	Mabea nitida	15.7676
K7-SF	TF	Inga acrocephala	9.16905	x
KABO_41	TF	Lecythis corrugata	7.19101
KABO_43	TF	Astrocaryum sciophilum	20.8543
KAIRIV	SW	Manicaria saccifera	37.0476
KAKO_R	PZ	Micrandra glabra	92.112
KAM_H	TF	Dicorynia guianensis	12.3106	x
KAMBA_01	PZ	Chrysophyllum sanguinolentum	9.05588
KAMBA_02	PZ	Pseudosenefeldera inclinata	7.75194
KAMPA	PZ	Micrandra spruceana	7.37705
KAPAWI_01	PZ	Eschweilera tessmannii	3.38028
KAPUT_01	PZ	Micrandra spruceana	10.3774
KAPUT_02	PZ	Chrysophyllum sanguinolentum	20
KAPUT_03	PZ	Chrysophyllum sanguinolentum	19.2623
KCamb	TF	Lecythis persistens	7.98403
KEN_01	TF	Poincianella pluviosa	11.0837
KEN_02	TF	Pseudolmedia laevis	22.6457
KGuyafor1	TF	Lecythis persistens	6.07211
KM21	TF	Iriartea deltoidea	4.88127
KMN_1	TF	Iriartea deltoidea	7.41445
KMN_2	TF	Iriartea deltoidea	3.94477
KUR_01	VA	Mora excelsa	20.2817
KUR_02	PZ	Eperua falcata	30.8908		x
KUR_03	TF	Eschweilera sagotiana	15.2318
KUR_04	TF	Eschweilera sagotiana	13.5484
KURINTZA	TF	Iriartea deltoidea	6.50407
KWAK_01	TF	Eschweilera pedicellata	23.5537
KWAK_02	TF	Eschweilera pedicellata	29.1139
KWAM_LO	VA	Alexa imperatricis	12.5786
KWAM_UP	TF	Astrocaryum sciophilum	9.49612
LABREA_1	TF	Eschweilera coriacea	5.25514
LAESC_PN2	TF	Mora gonggrijpii	13.3758
LAG_PR	TF	Eschweilera andina	9
LAGOJAN	VA	Pterocarpus amazonum	6.59898	x
LAPAZ_01	TF	Iriartea deltoidea	31.7434
LAPAZ_02	TF	Iriartea deltoidea	17.2943
LAPAZ_03	TF	Iriartea deltoidea	8.36576
LAPAZ_04	TF	Leonia crassa	9.69479
LAPAZ_05	VA	Astrocaryum murumuru	15.9269					x
LAPAZ_06	VA	Sorocea steinbachii	10.0244
LAPAZ_07	TF	Astrocaryum murumuru	19.9575					x
LAPAZ_08	VA	Euterpe precatoria	15.8126				x
LAPAZ_09	VA	Iriartea deltoidea	18.5401
LAS_02	TF	Iriartea deltoidea	16.8403
LAVI_01	TF	Bixa arborea	7.04846
LCH_13	TF	Pseudolmedia laevis	26.3033
LCH_16	TF	Pseudolmedia laevis	7.94702
LCH_29	TF	Pseudolmedia laevis	28.9474
LCH_30	TF	Pseudolmedia laevis	25.9174
LCON_01	VA	Tachigali vulgaris	22.7723	x
LCON_02	VA	Hirtella racemosa	11.2676
LFB_01	TF	Pseudolmedia laevis	9.49367
LFB_02	TF	Euterpe precatoria	12.4807				x
LG	TF	Virola elongata	4.64768
LG_BAD_01	VA	Himatanthus sucuuba	13.6646
LG_BAD_02	VA	Eschweilera albiflora	12.963
LG_BAD_03	VA	Hevea spruceana	14.6893
LG_BAD_04	VA	Mabea speciosa	17.0543
LG_BAD_05	VA	Mabea speciosa	13.8889
LG_BAD_06	VA	Oxandra riedeliana	22.7979
LG_BAD_07	VA	Pouteria elegans	8.52273
LG_BAD_08	VA	Pterocarpus amazonum	7.35931	x
LG_BAD_09	VA	Oxandra riedeliana	10.7914
LG_BAD_10	VA	Eschweilera parviflora	10.5042
LG_BAD_11	VA	Brosimum lactescens	11.5702
LI1	TF	Bathysa bracteosa	14.5933
LI2	TF	Clathrotropis macrocarpa	13.7161	x
LIM_01	TF	Leonia glycycarpa	8.40336
LIM_02	TF	Euterpe precatoria	11.1336				x
LIM_03	SW	Euterpe precatoria	14.7157				x
LM_01P	TF	Elizabetha princeps	5.01567
LM_02P	TF	Eperua falcata	12.7789		x
LM_03P	TF	Protium polybotryum	3.32779
LM_04M	TF	Qualea rosea	3.43511			x
LM_05S	TF	Elvasia elvasioides	23.7219
LM_06L	TF	Quararibea duckei	11.3445
LM_07L	TF	Quararibea duckei	17.437
LM_08M	TF	Quararibea duckei	11.2705
LO1T0	TF	Eschweilera coriacea	6.46766
LO1T1000	TF	Eschweilera atropetiolata	4.28954
LO1T2000	TF	Eschweilera coriacea	5.17241
LO1T3000	TF	Oenocarpus bacaba	5.75916					x
LO1T4000	TF	Bocoa viridiflora	2.35988
LO1T5500	TF	Eschweilera coriacea	7.30479
LO1T6500	TF	Eperua glabriflora	2.69542		x
LO1T7500	TF	Eschweilera coriacea	6.15385
LO2T0	SW	Oenocarpus bataua	25.3298					x
LO2T1000	TF	Eschweilera coriacea	7.44986
LO2T2000	TF	Eschweilera coriacea	6.83544
LO2T3000	TF	Eschweilera coriacea	3.42105
LO2T4500	TF	Eschweilera wachenheimii	9.46746
LO2T5500	TF	Eschweilera coriacea	3.34448
LO2T6500	TF	Eschweilera coriacea	7.43243
LO2T7500	TF	Eschweilera coriacea	8.11594
LO3T1500	TF	Chrysophyllum sanguinolentum	5.79268
LO3T2500	TF	Eschweilera coriacea	6.01719
LO3T3500	SW	Oenocarpus bataua	24.1379					x
LO3T4500	TF	Guarea humaitensis	7.51445
LO3T500	TF	Eschweilera coriacea	12.8686
LO3T5500	TF	Eschweilera coriacea	4.83461
LO3T6500	TF	Oenocarpus bataua	10.355					x
LO3T7500	TF	Eschweilera coriacea	9.06801
LO4T1500	TF	Oenocarpus bataua	16.2338					x
LO4T2500	TF	Eschweilera wachenheimii	3.96601
LO4T3500	TF	Eschweilera coriacea	4.58716
LO4T4500	TF	Eschweilera coriacea	3.38983
LO4T500	PZ	Eperua glabriflora	6.89655		x
LO4T5500	TF	Eschweilera wachenheimii	4.55927
LO4T6500	TF	Eschweilera coriacea	6.53951
LO4T7500	TF	Eschweilera wachenheimii	7.36196
LO5T1500	TF	Oenocarpus bacaba	5.48303					x
LO5T2500	TF	Eschweilera coriacea	2.71084
LO5T3500	TF	Eschweilera atropetiolata	3.19767
LO5T4500	TF	Eschweilera coriacea	5.72917
LO5T500	TF	Oenocarpus bataua	15.0685					x
LO5T5500	TF	Eschweilera coriacea	5.81717
LO5T6500	TF	Eschweilera wachenheimii	4.51977
LO5T7500	TF	Eschweilera coriacea	7.18391
LO6T1500	TF	Oenocarpus bataua	8.16327					x
LO6T2500	SW	Oenocarpus bataua	13.9394					x
LO6T3500	TF	Eschweilera coriacea	8.09399
LO6T4500	TF	Eschweilera wachenheimii	6.21622
LO6T500	TF	Eschweilera coriacea	8.04598
LO6T5500	TF	Eschweilera coriacea	7.25624
LO6T6500	TF	Eschweilera coriacea	6.72269
LO6T7500	TF	Eschweilera coriacea	5.19878
LO7T1500	TF	Eschweilera coriacea	7.23514
LO7T2500	TF	Eschweilera coriacea	7.19178
LO7T3500	TF	Eschweilera coriacea	6.11111
LO7T4500	TF	Eschweilera tessmannii	3.38983
LO7T500	TF	Eschweilera coriacea	10.3448
LO7T5500	TF	Eschweilera coriacea	3.65854
LO7T6500	TF	Eschweilera coriacea	3.98936
LO7T7500	TF	Eschweilera coriacea	3.91061
LO8T1500	TF	Micrandra spruceana	5.77508
LO8T2500	TF	Eschweilera coriacea	5.72917
LO8T3500	TF	Oenocarpus bataua	8.38509					x
LO8T4500	TF	Oenocarpus bacaba	5.02646					x
LO8T500	TF	Oenocarpus bataua	12.8713					x
LO8T5500	TF	Eschweilera coriacea	5.7508
LO8T6500	TF	Eschweilera coriacea	6.58683
LO8T7500	TF	Eschweilera coriacea	5.02959
LO9T1500	TF	Eschweilera coriacea	5.19481
LO9T2500	TF	Eschweilera coriacea	5.45455
LO9T3500	TF	Oenocarpus bataua	5.07463					x
LO9T4500	TF	Eschweilera wachenheimii	3.01003
LO9T500	TF	Eschweilera coriacea	4.33071
LO9T5500	TF	Eschweilera coriacea	2.85714
LO9T6500	TF	Eschweilera coriacea	6.68693
LO9T7500	TF	Eschweilera coriacea	5.80475
LOR_01	TF	Eschweilera coriacea	3.30579
LOR_02	TF	Eschweilera coriacea	4.28816
LSL_01	VA	Rinoreocarpus ulei	16.206
LSL_02	VA	Rinoreocarpus ulei	24.2604
LST1	PZ	Macrolobium guianense	15.3846
LST2	PZ	Catostemma fragrans	7.52033
LST3	PZ	Catostemma fragrans	9.45946
LST4	PZ	Catostemma fragrans	10.7368
LV1	TF	Oxandra asbeckii	5.86207
M1	TF	Licania laxiflora	17.6147
M2	TF	Eschweilera sagotiana	22.2222
M3	TF	Eschweilera sagotiana	11.4398
MA_ACAI	TF	Cynometra bauhiniifolia	8.40708
MA_SLUZ1	TF	Spiranthera guianensis	7.17054
MA_SLUZ2	TF	Neoraputia paraensis	21.7494
MA1	IG	Eschweilera coriacea	23.2176
MA2	TF	Chamaecrista adiantifolia	7.82918	x
MACH_03	TF	Protium trifoliolatum	7.87671
MACH_09	TF	Attalea speciosa	11.7271
MACH_10	TF	Naucleopsis caloneura	5.68182
MAD_AM_01	VA	Pseudobombax munguba	34.6939
MAD_AM_02	VA	Vitex cymosa	40.5405
MAD_AM_03	VA	Guazuma ulmifolia	20.6009
MAD_AM_04	VA	Cecropia latiloba	18.5792			x
MAD_AM_05	VA	Triplaris weigeltiana	13.8889
MAD_AM_06	VA	Hevea spruceana	34.7222
MAD_AM_07	VA	Triplaris weigeltiana	60.8479
MAD_AM_08	VA	Pterocarpus amazonum	11.7647	x
MAD_AM_09	VA	Cupania scrobiculata	16.3158
MAD_AM_10	VA	Vitex cymosa	57.7273
MAD_AM_11	VA	Cecropia membranacea	39.6313			x
MAD_AM_12	VA	Pseudobombax munguba	26.2136
MAE_01	TF	Clathrotropis macrocarpa	11.1801	x
MAN_C01	VA	Mabea speciosa	25.7732
MAN_C02	VA	Euterpe precatoria	10.2981				x
MAN_C03	VA	Euterpe precatoria	12.3028				x
MAN_C04	VA	Astrocaryum jauari	17.7184
MAPSAV	TF	Catostemma fragrans	9.09091
MARAB_01	TF	Protium altissimum	10.0952
MARAB_02	TF	Protium altissimum	12.0163
MARAB_03	TF	Sagotia brachysepala	23.9411
MARAB_04	TF	Sagotia brachysepala	24.2537
MARAB_05	TF	Sagotia brachysepala	26.078
MARAB_06	TF	Sagotia brachysepala	26.1209
MARAN_01	TF	Eschweilera coriacea	19.1532
MARCH	VA	Vitex cymosa	32.3596
MARONAL	TF	Matisia malacocalyx	2.98013
MAZAG_01	VA	Patinoa paraensis	21.2181
MAZAG_02	VA	Mora paraensis	16.1987
MAZAG_03	VA	Astrocaryum murumuru	30.9795					x
MAZAG_04	VA	Carapa guianensis	16.5414
MAZAG_05	VA	Astrocaryum murumuru	22.3282					x
MAZAG_06	VA	Astrocaryum murumuru	18.1319					x
MAZAG_07	VA	Astrocaryum murumuru	28.7462					x
MAZAG_08	VA	Patinoa paraensis	15.5844
MAZAG_09	VA	Astrocaryum murumuru	38.0531					x
MAZAG_10	VA	Mora paraensis	34.3164
MAZAG_11	VA	Mora paraensis	22.2222
MAZAG_12	VA	Euterpe oleracea	18.0905				x	x
MAZAG_13	VA	Mora paraensis	25.5072
MAZAG_14	VA	Mora paraensis	15.9681
MAZAG_15	VA	Astrocaryum murumuru	28.1437					x
MAZAG_16	VA	Mora paraensis	22.5166
MAZAG_17	VA	Cecropia palmata	11.1399			x
MAZAG_18	VA	Astrocaryum murumuru	51.6835					x
MAZAG_19	VA	Astrocaryum murumuru	34.642					x
MAZAG_20	VA	Astrocaryum murumuru	21.8075					x
MAZAG_21	VA	Mora paraensis	24.4944
MAZAG_22	VA	Astrocaryum murumuru	29.7071					x
MB_GH	TF	Chlorocardium rodiei	9.31122
MB_MB	TF	Mora gonggrijpii	26.6219
MB_MX	TF	Pentaclethra macroloba	11.7363	x			x
MB_WS	PZ	Eperua falcata	21.4839		x
MBT_01	TF	Attalea butyracea	18.6937
MBT_02	TF	Attalea butyracea	20.3046
MBT_04	TF	Attalea butyracea	10.5691
MBT_05	TF	Attalea butyracea	4.69667
MBT_06	TF	Attalea butyracea	8.62069
MBT_07	TF	Brosimum lactescens	6.66667
MBT_08	TF	Attalea butyracea	10.7062
MEM1	TF	Oenocarpus bacaba	4.7081					x
MEM2	TF	Protium apiculatum	6.43154
MEM3	TF	Eperua falcata	14.6727		x
META_01	TF	Socratea exorrhiza	12.2995
META_02	TF	Euterpe precatoria	5.47264				x
META_03	TF	Maquira coriacea	15.2344
MHC_01	TF	Dicymbe altsonii	25.5418		x		x
MHC_02	TF	Pentaclethra macroloba	9.77995	x			x
MHFR_01	PZ	Eperua falcata	22.6519		x
MHFR_02	PZ	Eperua falcata	34.5776		x
MHFR_03	PZ	Eperua grandiflora	45.2703		x
MHFR_04	PZ	Eperua falcata	26.9294		x
MHFR_05	TF	Dicymbe altsonii	17.8971		x		x
MHFR_06	TF	Dicymbe altsonii	16.4345		x		x
MHFRlAT1	TF	Pentaclethra macroloba	13.7432	x			x
MHFRlAT2	TF	Eschweilera sagotiana	18.843
MHFRlATRT	TF	Vouacapoua macropetala	28.4067	x
MHFRMORT	VA	Eperua rubiginosa	20.5197		x
MI03_1	TF	Casearia arborea	15.4762
MI03_2	TF	Protium apiculatum	9.65517
MI03_3	TF	Iryanthera juruensis	4.91803
MI03_4	TF	Toulicia guianensis	7.59494
MI03_5	TF	Toulicia guianensis	5.40541
MI04_1	TF	Sagotia racemosa	7.06522
MI04_2	TF	Sagotia racemosa	10.7477
MI04_3	TF	Amanoa oblongifolia	5.59006
MI04_4	TF	Eschweilera tessmannii	14.1509
MI04_5	TF	Casearia javitensis	6.95652
MI05_1	TF	Vochysia floribunda	7.79817			x
MI05_2	TF	Mabea speciosa	9.12162
MI05_3	TF	Eschweilera truncata	7.5
MI05_4	TF	Protium apiculatum	12.1076
MI05_5	TF	Protium apiculatum	9.09091
MI06_1	TF	Eschweilera coriacea	12.6761
MI06_2	TF	Micropholis guyanensis	9.29204
MI06_3	TF	Protium spruceanum	7.88382
MI06_4	TF	Eschweilera truncata	5.60345
MI06_5	TF	Eschweilera truncata	6.53266
MI07_1	TF	Astrocaryum aculeatum	7.51174					x
MI07_2	TF	Eschweilera coriacea	11.7647
MI07_3	TF	Dacryodes microcarpa	5.51471
MI07_4	TF	Eschweilera coriacea	5.21327
MI07_5	TF	Eschweilera coriacea	13.8614
MI08_1	TF	Eschweilera wachenheimii	10.8949
MI08_2	TF	Eschweilera wachenheimii	13.141
MI08_3	TF	Protium apiculatum	9.2827
MI08_4	TF	Euterpe oleracea	17.7866				x	x
MI08_5	TF	Helianthostylis sprucei	5.60345
MI09_1	TF	Eschweilera coriacea	7.87037
MI09_2	TF	Eschweilera amazonica	13.7363
MI09_3	TF	Mabea angularis	5.88235
MI09_4	TF	Eschweilera tessmannii	6.38298
MI09_5	TF	Eschweilera tessmannii	6.51163
MI10_1	TF	Eschweilera truncata	8.90411
MI10_2	TF	Protium hebetatum	12.7778
MI10_3	TF	Eschweilera amazonica	13.3005
MI10_4	TF	Eschweilera amazonica	7.88177
MI10_5	TF	Eschweilera amazonica	11.4286
MI11_1	TF	Eschweilera coriacea	8.40336
MI11_2	TF	Eschweilera coriacea	9.54774
MI11_3	TF	Sagotia racemosa	9.85915
MI11_4	TF	Euterpe oleracea	13.961				x	x
MI11_5	TF	Micrandra spruceana	6.01093
MI12_1	TF	Micrandropsis scleroxylon	9.61538
MI12_2	TF	Neea hermaphrodita	4.11765		x
MI12_3	TF	Eschweilera truncata	11.7647
MI12_4	TF	Mabea speciosa	5.55556
MI12_5	TF	Eschweilera truncata	10.6383
MIF-01	SW	Pachira nitida	57.7342
MIF-02	SW	Pachira nitida	57.5816
Miguel-SF	TF	Gustavia augusta	6.40669
MIN_01	TF	Oenocarpus bataua	7.4813					x
MNU_01	TF	Quararibea wittii	7.75047
MNU_03	TF	Iriartea deltoidea	9.91957
MNU_04	TF	Iriartea deltoidea	8.9153
MNU_05	TF	Otoba parvifolia	10.0995
MNU_06	TF	Iriartea deltoidea	10.1881
MNU_07	TF	Iriartea deltoidea	17.9321
MNU_08	TF	Iriartea deltoidea	17.2052
MNU_BOCA	VA	Otoba parvifolia	13.5216
MNU_OTO	VA	Iriartea deltoidea	27.8535
MNU_OTOX	SW	Xylopia ligustrifolia	8.0786
MNU_SAL	VA	Iriartea deltoidea	16.534
MO	VA	Tapura acreana	10.9615
MO_MO	VA	Mora excelsa	25.6471
MO1	TF	Pseudosenefeldera inclinata	11.5141
MOCAM_01	TF	Eschweilera coriacea	11.6114
MOJU_01	VA	Euterpe oleracea	31.0881				x	x
MORAB_WS2	PZ	Eperua falcata	38.3505		x
MORU_IR	TF	Eschweilera sagotiana	30.7601
MPB1	TF	Lecythis persistens	5.21921
MPB2	TF	Lecythis persistens	5.77367
MPB3	TF	Lecythis persistens	10.3416
MPB4	TF	Lecythis idatimon	19.4245
MPB5	TF	Lecythis idatimon	10.498
MPB6	TF	Qualea rosea	5.21236			x
MPB7	TF	Lecythis idatimon	9.97877
MPB8	TF	Eschweilera parviflora	7.05882
MSDR_A	VA	Cecropia latiloba	31.7147			x
MSDR_D	VA	Luehea cymulosa	29.2014
MSDR_G	VA	Ilex inundata	26.3918
MSDR_M1	VA	Cecropia latiloba	8.09628			x
MSDR_M2	VA	Eschweilera albiflora	8.061
MSDR_P1	VA	Oxandra riedeliana	8.50202
MSDR_P2	VA	Pouteria procera	6.08108
MSH_01	PZ	Mauritiella aculeata	3.86152
MT1	TF	Monopteryx angustifolia	8.16327
MTH_01	TF	Astrocaryum murumuru	6.85484					x
MU01_1	TF	Attalea speciosa	10.0592
MU01_2	TF	Oenocarpus distichus	17.6471					x
MU01_3	TF	Attalea speciosa	18.75
MU01_4	TF	Protium hebetatum	9.35252
MU01_5	TF	Attalea speciosa	14.4231
MU02_1	TF	Attalea maripa	6.36943					x
MU02_2	TF	Protium hebetatum	10.2041
MU02_3	TF	Helicostylis tomentosa	7.05128
MU02_4	TF	Pouteria caimito	6.62983					x
MU02_5	TF	Eschweilera coriacea	10.4575
MUTU_T1	TF	Eschweilera coriacea	12.3288
MUTU_T2	TF	Eschweilera coriacea	7.61246
NAUTA	TF	Eschweilera coriacea	16.1074
NDJ_A1	TF	Protium hebetatum	9.84183
NDJ_A2	TF	Pourouma ovata	4.96084
NE20	TF	Eperua falcata	8.50277		x
NE21	TF	Eschweilera micrantha	10.325
NE22	TF	Eperua falcata	9.09091		x
NF20	TF	Lecythis persistens	4.0636
NF21	TF	Lecythis confertiflora	3.7702
NF22	TF	Lecythis confertiflora	3.74532
NG20	TF	Astrocaryum sciophilum	3.63289
NG21	TF	Eschweilera coriacea	4.67091
NG22	TF	Eschweilera coriacea	6.66667
NH20	TF	Oenocarpus bataua	5.38033					x
NH21	TF	Licania canescens	4.84211
NH22	TF	Licania alba	4.96032
NHAM_1	TF	Protium opacum	5.39291
NHAM_2	TF	Corythophora alta	5.78818
NIR_01	PZ	Catostemma fragrans	17.8187
NIR_02	PZ	Catostemma fragrans	23.8519
NIR_03	TF	Aspidosperma excelsum	11.6054
NIR04	TF	Geissospermum sericeum	6.10998
NKC_01	TF	Pourouma minor	11.9093
NKC_02	TF	Pourouma minor	12.037
NKE_01	TF	Siphoneugena occidentalis	19.2478
NKE_02	TF	Sacoglottis mattogrossensis	19.8185
NKG_01	TF	Pseudolmedia laevis	11.3671
NKM_01	VA	Brosimum lactescens	13.9474
NKM_02	VA	Brosimum lactescens	10.7235
NKT_01	TF	Terminalia fagifolia	6.28019
NKT_02	TF	Qualea parviflora	8.59729			x
NKT_03	SW	Pseudolmedia rigida	29.2442
NKV_01	VA	Physocalymma scaberrimum	16.2275
NL11	TF	Eschweilera coriacea	7.69231
NM_01P	TF	Eperua falcata	15.0943		x
NM_02P	TF	Eschweilera pedicellata	5.44747
NM_03P	TF	Eschweilera coriacea	12.2244
NM_04L	TF	Eperua falcata	9.43152		x
NM_05L	TF	Lecythis corrugata	9.50662
NM_06P	TF	Crudia aromatica	14.6382
NMarinho-TF	TF	Protium decandrum	5.55556
NOPRO_01	TF	Sagotia racemosa	5.41667
NOPRO_02	TF	Protium apiculatum	5.53191
NOPRO_03	VA	Eschweilera grandiflora	9.79592
NOPRO_04	IG	Caraipa grandifolia	15.7778
NOU1	TF	Eperua falcata	14.0426		x
NOU2	TF	Eperua falcata	4.24448		x
NOU3	TF	Eschweilera coriacea	5.47368
NOU4	TF	Astrocaryum sciophilum	5.30165
NOU5	TF	Brosimum guianense	4.61095
NOU7	TF	Quararibea duckei	7.85124
NOU8	TF	Quararibea duckei	16.1034
NOV_AM01	TF	Eschweilera coriacea	9.35673
NOV_AM02	TF	Eschweilera coriacea	10.9937
NOV_AM03	TF	Eschweilera coriacea	10.1266
NOV_AM04	TF	Eschweilera grandiflora	10
NOV_AM05	TF	Eschweilera grandiflora	7.69231
NOV_AM06	TF	Goupia glabra	6.79934			x
NOV_AM07	TF	Goupia glabra	5.62914			x
NOV_AM08	TF	Goupia glabra	8.01187			x
NOV_AM09	TF	Goupia glabra	6.38298			x
NOV_AM10	TF	Goupia glabra	5.03597			x
NOV_AM11	TF	Lecythis idatimon	7.84672
NOV_AM12	TF	Pourouma mollis	9.49153
NOV_AM13	TF	Lecythis idatimon	6.99433
NOV_AM14	TF	Lecythis idatimon	8.26923
NOV_AM15	TF	Eschweilera grandiflora	10.1604
NWG_01	SW	Euterpe oleracea	18.7879				x	x
NWG_02	VA	Mora excelsa	57.9618
NWG_03	TF	Gaulettia parillo	19.0987
NWG_04	SW	Macrosamanea pubiramea	13.7738	x
NWG_05	TF	Eschweilera sagotiana	11.5888
NXV_02	TF	Hirtella glandulosa	22.4223
NXV_06	VA	Diospyros santaremnensis	9.09091			x
NXV_07	VA	Aspidosperma subincanum	10.0478
NYO-01	SW	Pachira nitida	80.3429
NYO-02	SW	Sagotia racemosa	17.3684
OAjuruxi-VZ	VA	Mora paraensis	36.2764
OBD_C01	VA	Senegalia polyphylla	12.5364	x
OBD_C02	VA	Guazuma ulmifolia	17.9577
OBD_C03	VA	Attalea phalerata	14.8734
OCU_01	TF	Siparuna decipiens	7.46988
OCU_02	TF	Iryanthera laevis	10.5042
OCU_03	SW	Euterpe precatoria	12.6294				x
OLL-01	SW	Oxandra mediocris	15.2893
OLL-02	SW	Pachira nitida	75.2981
OLL-04	SW	Macrolobium multijugum	56.8966
OROSA	TF	Otoba parvifolia	4.33145
ORS_C01	VA	Euterpe oleracea	33.5092				x	x
ORS_C02	VA	Pterocarpus santalinoides	14.4	x
ORS_C03	VA	Euterpe oleracea	47.4627				x	x
ORS_C04	VA	Pentaclethra macroloba	17.6471	x			x
ORS_C05	VA	Tapirira guianensis	23.5772
ORT_C6	TF	Eschweilera coriacea	6.82493
ORT_P1	TF	Eschweilera coriacea	11.4598
OTT_01	TF	Acosmium cardenasii	22.6852	x
OTT_03	TF	Myracrodruon urundeuva	15.4412
OUPR_05	TF	Protium trifoliolatum	10.4712
P006	TF	Eperua falcata	6.96203		x
PA1	TF	Eschweilera coriacea	6.97674
PA2	IG	Mauritia flexuosa	11.5265					x
PAK_01	TF	Rinorea guianensis	32.4421
PAK_02	VA	Astrocaryum chonta	9.81997
PAK_03	TF	Euterpe precatoria	4.81651				x
PAK_04	SW	Laetia corymbulosa	30.1061
PAKINTZA	TF	Aiphanes ulei	3.58974
PAN_01	TF	Pseudosenefeldera inclinata	8.27887
PANDO_01	TF	Protium altissimum	17.0213
PANDO_02	TF	Pseudolmedia laevis	12.9094
PANDO_03	TF	Protium altissimum	9.56679
PANDO_04	TF	Pseudolmedia laevis	9.29577
PANDO_05	TF	Pseudolmedia laevis	11.6822
PANDO_06	TF	Physocalymma scaberrimum	7.94574
PANDO_07	TF	Pseudolmedia laevis	12.5806
PANDO_08	TF	Pseudolmedia laevis	13.3813
PANDO_09	TF	Attalea butyracea	12.7542
PANDO_10	TF	Attalea butyracea	17.6056
PANDO_11	TF	Attalea butyracea	9.29577
PANDO_12	VA	Theobroma cacao	13.6012					x
PANDO_13	IG	Eschweilera parvifolia	9.90476
PANDO_14	IG	Maquira coriacea	6.89655
PANDO_15	VA	Brosimum lactescens	10.9737
PANDO_16	TF	Pseudolmedia laevis	10.8291
PANDO_17	IG	Euterpe precatoria	11.5506				x
PANDO_18	TF	Pseudolmedia laevis	9.56522
PANDO_19	TF	Protium altissimum	8.16327
PANDO_20	TF	Iriartea deltoidea	9.07563
PANDO_21	TF	Protium altissimum	10.5536
PANDO_22	TF	Pseudolmedia laevis	5.90406
PANDO_23	TF	Protium altissimum	9.76378
PANDO_24	TF	Euterpe precatoria	8.20433				x
PANDO_25	TF	Pseudolmedia laevis	12.8972
PANDO_26	TF	Protium altissimum	12.8788
PANDO_27	VA	Socratea exorrhiza	6.2167
PANDO_28	TF	Pseudolmedia laevis	11.5888
PANDO_29	TF	Euterpe precatoria	8.13309				x
PANDO_30	TF	Attalea butyracea	11.7318
PANTANO	VA	Mauritia flexuosa	12.1032					x
PAR_01	TF	Rinorea guianensis	7.14286
PAR_02	TF	Rinorea guianensis	13.2042
PAR_03	TF	Rinorea guianensis	7.49574
PAR_Ajamb	TF	Pourouma mollis	5.53279
PAR_FazA5	TF	Euterpe oleracea	9.88806				x	x
PAR_FazA6	TF	Eschweilera coriacea	13.7856
PAR_FazSA1	TF	Eschweilera coriacea	11.5063
PAR_FazSA2	TF	Eschweilera coriacea	21.2903
PAR_FazSR	TF	Lecythis idatimon	8.94942
PAR_GrMar	TF	Protium pallidum	5.4878
PAR1	TF	Lecythis persistens	10.5105
PAR11	TF	Eperua falcata	10.9792		x
PAR6	TF	Eperua falcata	9.25267		x
PARAU_01	TF	Protium picramnioides	6.19658
PARAU_02	TF	Amphiodon effusus	17.6044	x
PARAU_03	TF	Amphiodon effusus	11.194	x
PARAU_04	TF	Theobroma speciosum	7.00758					x
PARAU_05	TF	Metrodorea flavida	5.91398
PARAU_06	TF	Protium altissimum	7.57042
PARAU_PCQ	TF	Esenbeckia almawillia	5.61224
PARCHE	TF	Eriotheca globosa	4.33996
PARD_T1	TF	Eschweilera wachenheimii	8.07175
PARD_T2	TF	Anaueria brasiliensis	13.41
PARJ_G1	TF	Aspidosperma excelsum	10.6383
PARXIN_01	TF	Cenostigma tocantinum	8.55019
PAYAMINO	TF	Eschweilera coriacea	4.47761
PDBFF1101_1	TF	Protium hebetatum	6.70194
PDBFF1102_1	TF	Protium hebetatum	6.00375
PDBFF1103_1	TF	Eschweilera coriacea	7.28814
PDBFF1105_1	TF	Pausandra macropetala	3.43214
PDBFF1109_1	TF	Eschweilera wachenheimii	6.84211
PDBFF1113_1	TF	Eschweilera wachenheimii	3.19149
PDBFF1301_1	TF	Eschweilera coriacea	3.8526
PDBFF1301_4	TF	Protium hebetatum	3.29861
PDBFF1301_5	TF	Eschweilera coriacea	6.18067
PDBFF1301_6	TF	Eschweilera coriacea	4.07166
PDBFF1301_7	TF	Protium hebetatum	6.43564
PDBFF1301_8	TF	Eschweilera wachenheimii	4.52962
PDBFF1501_1	TF	Protium hebetatum	4.15282
PDBFF1501_2	TF	Pouteria anomala	3.27103
PDBFF1501_3	TF	Eschweilera truncata	4.11862
PDBFF2303_5	TF	Protium hebetatum	5.72755
PDBFF2303_6	TF	Pouteria anomala	5.42083
PDBFF3304_8	TF	Micrandropsis scleroxylon	10.4
PDBFF3304_9	TF	Micrandropsis scleroxylon	7.69231
PDBFF3402_1	TF	Eschweilera wachenheimii	3.9783
PDBFF3402_2	TF	Protium hebetatum	3.01954
PDBFF3402_3	TF	Eschweilera wachenheimii	3.00752
PDBFF3402_4	TF	Eschweilera wachenheimii	3.64964
PDBFF3402_5	TF	Eschweilera wachenheimii	3.29289
PDBFF3402_6	TF	Eschweilera wachenheimii	3.11927
PDBFF3402_7	TF	Eschweilera wachenheimii	2.98246
PDBFF3402_8	TF	Eschweilera coriacea	3.35097
PDBFF3402_9	TF	Rinorea flavescens	4.02098
PDQ_01	TF	Iriartea deltoidea	5.17677
PDQ_2	TF	Alchornea latifolia	5.82192
PEA_01	VA	Leptobalanus apetalus	29.5732
PEA_02	VA	Micropholis gardneriana	31.6265
PEA_03	VA	Micropholis gardneriana	31.9778
PEA_04	VA	Licania kunthiana	23.235
PEA_05	VA	Micropholis gardneriana	22.2465
PEA_06	VA	Diospyros poeppigiana	14.6341			x
PEA_07	VA	Leptobalanus apetalus	41.1215
PEA_08	VA	Leptolobium nitens	44.7447	x
PELDCAX_01	VA	Virola surinamensis	34.0496
PELDCAX_02	VA	Euterpe oleracea	52.1026				x	x
PELDCAX_03	VA	Euterpe oleracea	14.8562				x	x
PELDCAX_04	IG	Ruizterania albiflora	16.1998			x
PELDCAX_05	IG	Macrolobium angustifolium	19.2347
PF_AMC	PZ	Pachira brevipes	56.1753
PF_AMD	PZ	Pachira brevipes	30.0292
PF_ANV	PZ	Caraipa utilis	20.0772
PF_JEB	PZ	Parkia igneiflora	12.4
PF_JH1	PZ	Calophyllum brasiliense	15.8103
PF_JH2	PZ	Haploclathra cordata	21.267
PF_MAT	PZ	Pachira brevipes	39.939
PF_MB	PZ	Tachigali paniculata	11.8421	x
PF_TA1	PZ	Haploclathra cordata	38.7665
PIA1	TF	Oenocarpus bataua	6.69145					x
PIB_05	TF	Chlorocardium rodiei	18.4805
PIB_06	TF	Lecythis confertiflora	11.0694
PIB_12	TF	Chlorocardium rodiei	11.4679
PILIMOSCA	VA	Eschweilera parvifolia	9.94152
PINK_01	TF	Protium altissimum	18.9983
PINK_02	TF	Metrodorea flavida	9.10781
PIR_01	TF	Matisia malacocalyx	7.26644
PIRA_T1	TF	Otoba glycycarpa	3.66748
PIRA_T2	TF	Rinorea guianensis	5.61404
PIT_01	TF	Pausandra macropetala	5.03597
PIT_02	TF	Chimarrhis duckeana	3.125
PIT_03	TF	Oenocarpus bacaba	4.70588					x
PIT_04	TF	Pausandra macropetala	4.05405
PIT_05	TF	Pausandra macropetala	7.35294
PIT_06	TF	Aspidosperma carapanauba	2.75862
PIT_07	TF	Pausandra macropetala	4.7619
PIT_08	TF	Rinorea guianensis	4.5977
PIT_09	TF	Pouteria anomala	5.625
PIT_10	TF	Oenocarpus bacaba	4.34783					x
PIT_11	TF	Trattinnickia burserifolia	3.40136
PIT_12	TF	Eschweilera collina	2.63158
PIT_13	TF	Ecclinusa guianensis	4.7619
PIT_14	TF	Ecclinusa guianensis	5.18519
PIT_15	TF	Eschweilera wachenheimii	3.7594
PIT_16	TF	Protium hebetatum	5.21739
PIT_17	TF	Corythophora alta	5.07246
PIT_18	TF	Pouteria anomala	6.50407
PIT_19	TF	Oenocarpus bacaba	6.70391					x
PIT_20	TF	Oenocarpus bacaba	6.84932					x
PIT_21	TF	Pausandra macropetala	5.29801
PIT_22	TF	Oenocarpus bacaba	3.2967					x
PIT_23	TF	Oenocarpus bacaba	6.61765					x
PIT_24	TF	Rinorea guianensis	3.79747
PND_01	VA	Theobroma cacao	22.7829					x
PND_02	TF	Protium altissimum	18.6551
PND_03	TF	Protium altissimum	11.3872
PND_04	TF	Pseudolmedia laevis	19.3622
PND_05	VA	Virola pavonis	14.7516
PND_06	VA	Attalea phalerata	9.39908
PNNP_01	TF	Hevea brasiliensis	9.56399					x
PNNP_02	PZ	Eperua leucantha	32.6882		x
PNNP_03	SW	Hevea brasiliensis	24.5232					x
PNY_04	TF	Iryanthera juruensis	3.51759
PNY_05	TF	Virola sebifera	4.20168
PNY_06	TF	Macrolobium gracile	4.30328
PNY_07	TF	Iriartea deltoidea	6.1706
POA_01	TF	Ouratea discophora	17.2043
POR_01	TF	Protium altissimum	7.34266
POR_02	TF	Protium altissimum	10.2941
PP_Chalal_6	TF	Iriartea deltoidea	38.0201
PP_Heathi_7	VA	Pseudolmedia laevis	12.8972
PP_Heatht_8	TF	Pseudolmedia rigida	21.164
PP_Hondo_1	TF	Astrocaryum murumuru	7.67677					x
PP_Resina_12	VA	Oxandra espintana	28.4431
PP_Tuichi_4	TF	Iriartea deltoidea	21.1909
PPBIOAP_01	IG	Eschweilera collina	6.25
PPBIOAP_02	IG	Lecythis idatimon	10.79
PPBIOAP_03	IG	Pentaclethra macroloba	17.3913	x			x
PPBIOAP_04	IG	Pentaclethra macroloba	15.9341	x			x
PPBIOAP_05	IG	Eschweilera collina	15.1261
PPBIOAP_06	IG	Pentaclethra macroloba	11.8375	x			x
PPBIOAP_07	IG	Malouetia lata	3.11891
PPBIOAP_08	IG	Pentaclethra macroloba	14.7196	x			x
PPBIOAP_09	TF	Euterpe oleracea	37.1522				x	x
PPBIOAP_10	TF	Euterpe oleracea	31.0976				x	x
PPBIOAP_11	TF	Euterpe oleracea	29.5455				x	x
PPBIOAP_12	TF	Eschweilera collina	17.623
PPBIOAP_13	TF	Pouteria gongrijpii	4.81928
PPBIOAP_14	TF	Eschweilera collina	5.75221
PPBIOAP_15	TF	Eugenia omissa	5.94262			x
PPBIOAP_16	TF	Protium apiculatum	7.64045
PRES_01	TF	Oenocarpus bataua	6.33333					x
PRES_02	TF	Eschweilera coriacea	4.39771
PRES_03	TF	Protium apiculatum	6.11354
PRES_04	TF	Protium apiculatum	5.21739
PRES_05	IG	Campsiandra comosa	5.26316	x				x
PRES_06	TF	Protium apiculatum	5.33333
PRES_07	TF	Protium apiculatum	4.55487
PRES_09	TF	Guarea guidonia	6.44068
PRESF_01	TF	Vochysia guianensis	8.6			x
PRT_ESP	TF	Oxandra mediocris	7.72277
PSE10B	TF	Eschweilera parviflora	6.52557
PSE1B	TF	Lecythis idatimon	6.37959
PSE2B	TF	Eschweilera parviflora	7.57576
PSE2C	TF	Lecythis idatimon	6.46154
PSE3B	TF	Eperua falcata	8.30389		x
PSE3C	TF	Eperua falcata	6.89103		x
PSE4B	TF	Lecythis idatimon	11.0592
PSE5B	TF	Lecythis idatimon	13.6986
PSE6B	TF	Eperua falcata	9.64467		x
PSE6F	TF	Lecythis idatimon	6.79887
PSE6G	TF	Sandwithia guyanensis	5.54723
PSE6H	TF	Eschweilera micrantha	5.83596
PSE6I	TF	Eschweilera parviflora	8.09524
PSE6J	TF	Lecythis persistens	7.62852
PSE7B	TF	Eschweilera micrantha	8.18182
PSE8B	TF	Eperua falcata	8.42434		x
PSE9B	TF	Eperua falcata	6.6778		x
PSEIV	TF	Lecythis persistens	4.4374
PSEP	TF	Eschweilera micrantha	8.39813
PSER	TF	Lecythis idatimon	12.5212
PTA_01	TF	Clathrotropis glaucophylla	39.0342	x
PTA_02	TF	Oenocarpus bataua	10.6481					x
PTA_03	TF	Leptobalanus apetalus	17.5676
PTA_04	TF	Duguetia lepidota	12.0098
PTA_05	TF	Qualea paraensis	8.73016			x
PTA_06	TF	Qualea paraensis	17.1745			x
PTA_07	TF	Tachigali guianensis	10.2767	x
PTA_08	TF	Eschweilera subglandulosa	10.7296
PTROM_01	TF	Oenocarpus bacaba	12.9373					x
PTROM_02	TF	Geissospermum sericeum	6.96707
PTROM_03	TF	Oenocarpus bacaba	10.1944					x
PTROM_04	TF	Oenocarpus bacaba	24.4274					x
PTROM_05	TF	Oenocarpus bacaba	12.3332					x
PTROM_06	TF	Oenocarpus bacaba	6.47377					x
PTROM_07	TF	Oenocarpus bacaba	6.98925					x
PTROM_08	TF	Eschweilera amazonica	3.49108
PTROM_09	TF	Oenocarpus bacaba	12.1017					x
PTROM_11	TF	Rinorea riana	8.95609
PTROM_12	TF	Oenocarpus bacaba	9.70566					x
PU1	TF	Micrandra spruceana	5.83468
PU2	TF	Eschweilera coriacea	8.0292
PUC_01	TF	Eschweilera subglandulosa	39.3939
PUOC_01	TF	Trichilia pleeana	22.0149
PUOC_02	TF	Aspidosperma rigidum	12.2807
PUT_03	TF	Iriartea deltoidea	10.1266
PV_02	TF	Pseudolmedia laevigata	4.94382
PV_11	TF	Eschweilera coriacea	23.7676
PV_13	TF	Tachigali paniculata	7.6087	x
PV_T01P1	TF	Attalea speciosa	4.03226
PV_T01P2	TF	Peltogyne paniculata	7.48031
PV_T01P3	TF	Peltogyne paniculata	5.53506
PV_T01P4	TF	Protium paniculatum	7.7821
PV_T01P5	TF	Protium paniculatum	8.94569
PV_T04P2	TF	Tachigali micropetala	9.92366	x
PV_T04P3	VA	Oenocarpus bataua	11.9048					x
PV_T04P4	TF	Bellucia grossularioides	10.6557			x
PV_T04P5	TF	Oenocarpus bataua	14.1129					x
PV_T05P1	VA	Attalea phalerata	11.6279
PV_T06P1	VA	Attalea speciosa	14.881
PV_T06P2	IG	Ruizterania retusa	61.4433			x
PV_T06P3	IG	Euterpe precatoria	27.3839				x
PV_T07P1	VA	Astrocaryum murumuru	5.10638					x
PV_T08P1	VA	Attalea speciosa	10.6667
PV_T08P2	IG	Ruizterania retusa	56.546			x
PV_T08P3	IG	Ruizterania retusa	44.9827			x
PV_T10P1	VA	Attalea speciosa	6.83761
PV_T10P2	TF	Leptobalanus latus	10.3933
PV_T10P3	IG	Ruizterania retusa	81.2734			x
PV_T10P4	IG	Ruizterania retusa	87.6263			x
PV_T10P5	VA	Iryanthera ulei	11.8483
PV_T11P1	TF	Attalea speciosa	7.04225
PV_T11P2	TF	Rhodothyrsus macrophyllus	7.63889
PV_T11P4	TF	Attalea speciosa	8.24742
PV_T11P5	TF	Attalea speciosa	6.14035
PV7_P	TF	Guarea kunthiana	3.85396
PV7_T	TF	Clathrotropis macrocarpa	10.6227	x
PVA	TF	Eschweilera alata	5.85831
PXB_01	TF	Eschweilera coriacea	13.8614
PXB_02	TF	Gustavia augusta	4.34783
PXB_03	TF	Eschweilera coriacea	13.164
QBL_01	TF	Eschweilera andina	10.8889
QBL_02	TF	Eschweilera andina	13.1635
QEBA_11	IG	Eschweilera albiflora	13.0802
QEBB_10	VA	Duguetia spixiana	4.05405
QEBF_13	TF	Sacoglottis ceratocarpa	16.6667
QEBI_09	IG	Theobroma cacao	9.90099					x
QEBL_12	IG	Eschweilera albiflora	6.39098
RB0102	IG	Euterpe precatoria	3.0303				x
RB0305	IG	Brosimum guianense	6.19835
RB0406	IG	Eschweilera tessmannii	6.41509
RB07_09	IG	Rinorea guianensis	5.05319
RBENI_FL	VA	Iriartea deltoidea	14.168
RBENI_TF	TF	Astrocaryum murumuru	6.82226					x
RBR_01	TF	Oenocarpus bataua	5.44959					x
RCA0102	IG	Piranhea trifoliata	3.3557
RCA03_05	IG	Eschweilera bracteosa	3.40502
RCAMP_01	TF	Oenocarpus bacaba	12.4506					x
RCAMP_02	PZ	Pradosia schomburgkiana	17.2202
RCS_05	TF	Pseudolmedia laevigata	7.28814
RD_BB_01	VA	Oenocarpus bataua	15.7205					x
RDS_C1	PZ	Macrolobium bifolium	23.1928
RDS_C2	PZ	Aldina heterophylla	11.002		x
RDS_C3	PZ	Sacoglottis guianensis	20.3125
RDS_C4	PZ	Tapura guianensis	5.63166
RDS_C5	PZ	Pradosia schomburgkiana	10.9039
RDS_C6	PZ	Eschweilera bracteosa	11.646
RDS_IG1	IG	Pentaclethra macroloba	11.6071	x			x
RDS_IG2	IG	Astrocaryum jauari	19.633
RDS_IG3	IG	Micropholis egensis	37.9379
RDS_PP_01	VA	Maquira coriacea	12.3288
RDS_PP_02	VA	Hura crepitans	7.94393
RDS_PP_03	VA	Pterocarpus amazonum	6.14525	x
RDS_PP_04	VA	Hevea spruceana	16.5854
RDS_PP_05	VA	Mabea subsessilis	25.0847
RDS_PP_06	VA	Handroanthus barbatus	20.3125
RDS_PP_07	VA	Hevea spruceana	16.9014
RDS_PP_08	VA	Mabea subsessilis	17.7215
RDS_PP_09	VA	Garcinia madruno	7.97101
RDS_PP_10	VA	Triplaris weigeltiana	11.3744
RDS_PP_11	VA	Luehea cymulosa	43.9689
RDS_PP_12	VA	Oxandra riedeliana	19.1388
RDS_PP_13	VA	Handroanthus barbatus	17.2996
RDS_PP_14	VA	Pseudobombax munguba	24.2647
RDS_PP_15	VA	Mabea subsessilis	20.8556
RDS_PP_17	VA	Pouteria elegans	22.865
RDS_PP_18	VA	Virola surinamensis	9.24855
RDS_PP_19	VA	Virola surinamensis	13.1944
RDS_PP_20	VA	Leonia glycycarpa	17.5355
RDS_PP_21	VA	Hevea spruceana	12.8205
RDS_TF1	TF	Corythophora alta	3.86847
RDS_TF2	TF	Pouteria caimito	5.08744					x
RDS_TF3	TF	Protium apiculatum	7.85256
RDS_TF4	TF	Eschweilera bracteosa	8.91473
RDS_TF5	TF	Eschweilera bracteosa	10.9959
RDS_TF6	TF	Eschweilera bracteosa	7.72358
RDSM_C01	VA	Pterocarpus santalinoides	6.95322	x
RDSM_C02	VA	Mabea paniculata	4.98282
REMG_01	VA	Euterpe oleracea	31.4845				x	x
REMG_02	VA	Euterpe oleracea	36.9272				x	x
RENACAL	SW	Ficus trigona	10.306
RERE_P032	TF	Alexa confusa	9.15254
RERE_P033	TF	Amphirrhox longifolia	11.9891
RET_05	TF	Protium altissimum	10.4065
RET_06	TF	Pseudolmedia laevis	13.4146
RET_08	TF	Tachigali poeppigiana	16.1404	x
RET_09	TF	Pseudolmedia laevis	10.4247
RFH_01	TF	Quararibea guianensis	5.95855
RGUR_01	TF	Sagotia racemosa	8.061
RIO_01	TF	Licania densiflora	9.50704
RIO_A_01	TF	Theobroma cacao	12.6488					x
RIO_PARI	TF	Pausandra trianae	4.8
RIO_TAH_01	TF	Rinorea viridifolia	14.2582
RIO_TAH_02	VA	Attalea butyracea	6.55738
RIO_TUI	TF	Iriartea deltoidea	21.0801
RIOG_01	IG	Euterpe oleracea	43.5805				x	x
RJAP_01	VA	Discocarpus essequeboensis	10.0218
RJAP_02	VA	Ocotea aciphylla	6.38655
RJAP_03	VA	Aldina latifolia	25.0809		x
RJAP_04	VA	Eschweilera coriacea	12.474
RJARI_01	IG	Virola surinamensis	17.5227
RJARI_02	IG	Virola surinamensis	16.5992
RJARI_03	IG	Virola surinamensis	19.3133
RJP01_05	IG	Nectandra amazonum	10.4704
RJP06_09	IG	Campsiandra comosa	8.28402	x				x
RJP10_12	IG	Campsiandra comosa	11.7188	x				x
RJP13_15	IG	Brosimum guianense	5.77778
RJP1617	IG	Leptobalanus apetalus	5.15873
RJP18_21	IG	Brosimum guianense	5.5666
RJP2223	IG	Leptobalanus apetalus	11.6838
RJUR_01	VA	Alchornea triplinervia	11.4919
RMAD_P013	TF	Oenocarpus bataua	18.9555					x
RMAD_P014	TF	Oenocarpus bataua	29.941					x
RMAD_P015	TF	Oenocarpus bataua	21.6478					x
RMAD_P016	TF	Oenocarpus bataua	18.3767					x
RMD010607	IG	Cecropia palmata	5.90062			x
RMD0203	IG	Tachigali venusta	8.65052	x
RMD040509	IG	Mauritia flexuosa	10.8824					x
RMD081012	IG	Lueheopsis rosea	17.5355
RMD111314	IG	Astrocaryum murumuru	15.4321					x
RMD1516	IG	Astrocaryum murumuru	14.5833					x
RMD1719	IG	Euterpe precatoria	6.89655				x
RMD182021	IG	Attalea phalerata	7.19258
RMD22_25	IG	Theobroma cacao	6.99433					x
RMD26_29	IG	Theobroma cacao	6.71785					x
RMD3132	IG	Virola surinamensis	8.92857
RME01020306	IG	Astrocaryum jauari	8.17391
RME040507	IG	Virola surinamensis	4.49173
RME080910	IG	Mabea speciosa	13.1579
RME111213	IG	Mabea speciosa	14.2276
RME141516	IG	Mabea speciosa	8.46561
RME17_20	IG	Mabea speciosa	9.23345
RME21_24	IG	Theobroma cacao	6.43154					x
RME25_27	IG	Gustavia augusta	1.69492
RME28_30	IG	Theobroma cacao	7.79944					x
RMI0102	VA	Calophyllum brasiliense	2.05128
RMI05_08	VA	Leonia glycycarpa	15.1468
RMI091011	VA	Guarea convergens	21.3768
RMI121314	VA	Leonia glycycarpa	10.4683
RN_AN1	IG	Eschweilera amazoniciformis	10.2881
RN_AN2	IG	Heterostemon mimosoides	24.3842
RN_AN3	IG	Heterostemon mimosoides	26.3345
RN_AN4	IG	Astrocaryum jauari	38.7821
RN_AN5	IG	Mollia speciosa	9.27835
RN_BA1	IG	Hymenopus heteromorphus	10.0386
RN_BA2	IG	Mabea speciosa	17.7852
RN_BA3	IG	Leptobalanus apetalus	25
RN_JUF1	IG	Mouriri angulicosta	14.2149			x
RN_JUF2	IG	Mollia speciosa	13.5524
RN_ST1	IG	Licania micrantha	10.1167
RN_ST2	IG	Gustavia augusta	16.8605
RN_ST3	IG	Gustavia augusta	25.2101
RON_01	TF	Protium altissimum	10.7527
RON_02	TF	Theobroma cacao	25.4937					x
ROR_01	TF	Myrcia amazonica	15.0685
ROR_02	TF	Euterpe precatoria	19.0678				x
ROR_03	TF	Swartzia ulei	11.245	x
ROR_04	TF	Eschweilera pedicellata	6.45161
ROR_05	TF	Swartzia ulei	8.70588	x
ROR_06	TF	Rinorea guianensis	13.7658
ROR_07	TF	Eschweilera coriacea	10.2752
ROR_08	TF	Duguetia pycnastera	7.45156
ROR_09	TF	Eschweilera coriacea	5.92885
ROR_10	TF	Carapa guianensis	14.4509
RPARU_01	IG	Swartzia reticulata	11.3852	x
RPI_01	TF	Euterpe precatoria	5.59701				x
RST_01	TF	Socratea exorrhiza	12.4352
RTAP_01	VA	Campsiandra laurifolia	32.0611	x
RTAP_02	VA	Campsiandra laurifolia	18.4502	x
RTAP_03	VA	Leopoldinia pulchra	38.5106
RTAP_04	IG	Guatteria subsessilis	12.9204
S_JACIN	TF	Cecropia sciadophylla	16.2963			x
S_JOSE	TF	Eschweilera coriacea	11.245
S_MARIA	TF	Amaioua glomerulata	14.1026
S_TERESA	TF	Pseudosenefeldera inclinata	20.6186
SAA_01	TF	Mouriri apiranga	13.4191			x
SABAL	TF	Eschweilera albiflora	3.84615
SALADERO	TF	Iriartea deltoidea	8.04416
SAN_01	TF	Coussarea albescens	12.2642
SAN_02	TF	Laetia procera	4.50704
SAN_03	TF	Crudia oblonga	5.94262
SAN_04	TF	Rinorea guianensis	5.66449
SAN_05	TF	Licania kunthiana	9.74576
SAN_06	TF	Hymenopus heteromorphus	6.8
SANGUIJELA	TF	Hydrochorea corymbosa	4.23529	x
SANPED	TF	Mora gonggrijpii	45.3297
SANR_1	TF	Drypetes amazonica	13.3874
SAR_LO	VA	Eperua falcata	18.8235		x
SAR_UP	TF	Astrocaryum sciophilum	34.767
SAT_01	TF	Jacaranda copaia	8.33333
SAWASTIAN	TF	Matisia lasiocalyx	22.1445
SCR_02	TF	Hymenopus heteromorphus	20.5817
SCR_03	TF	Monopteryx uaucu	31.5789
SCR_04	PZ	Micrandra sprucei	37.2405
SCR_05	TF	Eperua purpurea	9.10426		x
SCT_01	TF	Iriartea deltoidea	9.3578
SCT_06	TF	Iriartea deltoidea	7.84753
SER_01	TF	Theobroma speciosum	8.10811					x
SER_02	TF	Amphiodon effusus	17.7331	x
SER_03	TF	Protium picramnioides	6.23656
SER_05	TF	Aparisthmium cordatum	6.44491
SERNAV1	TF	Pouteria virescens	5.50661
SERNAV2	TF	Qualea rosea	8.06916			x
SEWAYA	TF	Iriartea deltoidea	6.45933
SFP	TF	Erisma uncinatum	3.85233			x
SGC_01	TF	Monopteryx uaucu	11.3027
SGC_02	TF	Clathrotropis macrocarpa	8.76866	x
SGC_03	TF	Clathrotropis macrocarpa	8.46774	x
SGC_04	PZ	Eperua leucantha	38.8278		x
SGC_05	PZ	Eperua leucantha	44.6203		x
SGC_06	PZ	Eperua leucantha	26.281		x
SGC_07	TF	Clathrotropis macrocarpa	11.2745	x
SHI_01	TF	Iriartea deltoidea	7.08535
SHI_02	TF	Iriartea deltoidea	12.9272
SHI_03	TF	Eschweilera coriacea	3.84615
SHIRAM_E	TF	Aparisthmium cordatum	10.1818
SHR_01	TF	Iriartea deltoidea	4.72313
SHUSHUFINDI	TF	Brownea grandiceps	5.68182
SI_01	PZ	Micropholis casiquiarensis	5.33563
SIM_CK	TF	Swartzia leiocalycina	19.6923	x
SIMCR_01	PZ	Matayba opaca	12.987
SIMCR_02	PZ	Swartzia bannia	21.8062	x
SIP_01	TF	Tovomita umbellata	19.8885
SLD	TF	Pouteria gongrijpii	7.08812
SM_IG	TF	Brosimum alicastrum	5.39773
SM_KA	TF	Caraipa densifolia	4.34783
SM_MA	TF	Oenocarpus bacaba	10.7861					x
SM_MO	TF	Bathysa bathysoides	12.2449
SMT_02	TF	Xylopia sericea	16.7488
SMU-01	SW	Casearia arborea	8.22785
SNCR_B	PZ	Eperua falcata	23.7548		x
SNCR_F3	TF	Aspidosperma excelsum	10.6489
SPM	TF	Spirotropis longifolia	56.77				x
SPN	TF	Spirotropis longifolia	72.6916				x
SPO_C01	VA	Astrocaryum murumuru	5.74257					x
SPO_C02	VA	Xylopia calophylla	7.81476
SPP	TF	Spirotropis longifolia	54.5977				x
SPQ	TF	Spirotropis longifolia	55.6886				x
SRI-01	SW	Mauritia flexuosa	39.0135					x
SRO-01	SW	Mauritia flexuosa	58.2353					x
SRq_01	TF	Attalea speciosa	53.7594
SRV1	TF	Eperua falcata	9.52381		x
SRV2	TF	Eperua falcata	8.41487		x
SRV3	TF	Eperua falcata	5.84708		x
ST_CUTH	PZ	Antonia ovata	12.381
STA_BAR_1_4	VA	Euterpe oleracea	26.5819				x	x
STA_TERESITA	TF	Pseudosenefeldera inclinata	7.6779
SUC_01	TF	Eschweilera coriacea	3.30189
SUC_02	TF	Eschweilera coriacea	2.93638
SUC_03	VA	Pouteria gomphiifolia	9.13793
SUC_04	TF	Virola calophylla	4.81541
SUC_05	TF	Warszewiczia schwackei	4.62329
SUHO	TF	Couepia guianensis	16.2325
TAM_01	TF	Iriartea deltoidea	23.6967
TAM_02	TF	Iriartea deltoidea	17.6305
TAM_03	SW	Lueheopsis hoehnei	67.6385
TAM_04	TF	Iryanthera juruensis	4.4164
TAM_05	TF	Pourouma minor	7.97101
TAM_06	TF	Iriartea deltoidea	18.5351
TAM_07	TF	Pourouma minor	14.5221
TAM_08	TF	Iriartea deltoidea	9.05797
TAM_09	TF	Iriartea deltoidea	10.0733
TAN_02	TF	Amaioua guianensis	20.7921
TAN_03	TF	Hirtella bicornis	12.6065
TAN_04	TF	Matayba guianensis	14.9446
TAP_01	TF	Rinorea guianensis	9.79381
TAP_02	TF	Rinorea guianensis	10.223
TAP_03	TF	Protium apiculatum	6.94184
TAP_CON	TF	Coussarea albescens	8.43373
TAP_TR	TF	Coussarea albescens	12.0567
TAPAJ_04	TF	Eschweilera wachenheimii	8.35821
TAPAJ_05	TF	Eschweilera coriacea	7.07071
TAPAJ_06	TF	Vochysia floribunda	8.22368			x
TAPAJ_07	TF	Pachira insignis	8.09717
TAPAJ_08	TF	Casearia arborea	14.717
TAPAJ_09	TF	Jacaranda copaia	1.87793
TAPAJ_10	TF	Eschweilera amazonica	6.09319
TAPAJ_11	TF	Goupia glabra	7.3913			x
TARA_01	TF	Oxandra espintana	17.1687
TARA_02	TF	Oxandra espintana	32.8395
TARANGARO	TF	Iriartea deltoidea	4.29448
TARAPAC_01	TF	Virola calophylla	8.30861
TEC_01	TF	Lecythis idatimon	11.3872
TEC_02	TF	Rinorea guianensis	7.45098
TEC_03	TF	Licania impressa	13.2388
TEC_04	TF	Leptobalanus octandrus	9.54545
TEC_05	TF	Protium picramnioides	8.61057
TEC_06	TF	Eschweilera grandiflora	5.22727
TEF_CA	TF	Euterpe precatoria	8.08511				x
TEF_CT	TF	Euterpe precatoria	20.2572				x
TEF_ES	TF	Lecythis prancei	5.68182
TEF_GE	TF	Eschweilera albiflora	7.40741
TEF_PO	TF	Eschweilera albiflora	8.79765
TEF_SA	TF	Eschweilera albiflora	10.5442
TEFE_IT	VA	Malouetia tamaquarina	3.92157
TEN_LOP	TF	Iriartea deltoidea	14.094
TIB5	TF	Licania membranacea	7.00935
TIGRILLO	TF	Iriartea deltoidea	12.6629
TINKIAS	TF	Virola peruviana	4.03226
TINP_01	TF	Oxandra mediocris	6.81818
TINP_02	VA	Laetia corymbulosa	46.6184
TINP_03	TF	Theobroma glaucum	6.10413
TINP_04	TF	Pseudolmedia laevis	8.40336
TINP_05	VA	Guarea guidonia	19.2612
TINP_06	TF	Protium sagotianum	12.0072
TINP_07	TF	Cecropia membranacea	18.6858			x
TIP_01	VA	Aspidosperma darienense	4.41459
TIP_02	TF	Eschweilera coriacea	2.7972
TIP_03	VA	Guarea guidonia	7.25
TIP_04	SW	Iriartea deltoidea	31.0092
TIP_05	TF	Bribria apiculata	11.2813
TOMO_PI_4	IG	Mabea trianae	12.5731
TOMO_PI_5	IG	Mabea trianae	18.1416
TOMO_TF_1	TF	Jacaranda copaia	15.4023
TOMO_TF_2	TF	Attalea maripa	11.9159					x
TOMO_TF_3	TF	Oenocarpus bataua	8.60215					x
TORT1	TF	Tachigali richardiana	3.78486	x
TORT2	TF	Protium opacum	3.9666
TP_01-05	TF	Astrocaryum murumuru	6.04839					x
TP_16-20	TF	Protium divaricatum	8.4507
TP_PURITE	TF	Socratea exorrhiza	2.53807
TP_SUCU	TF	Iryanthera ulei	3.28407
TP1	TF	Zygia basijuga	6.51085	x
TP2	IG	Euterpe precatoria	9.19003				x
TP3	TF	Astrocaryum murumuru	3.60065					x
TP4	TF	Astrocaryum murumuru	3.79562					x
TP5	TF	Oenocarpus bataua	6.51828					x
TR1	TF	Iriartea deltoidea	10.5611
TRBOLAS	TF	Attalea phalerata	10.687
TRE1	TF	Lecythis persistens	7.67494
TRI1	TF	Licania alba	5.26316
TRI2	TF	Licania alba	5.95238
TRI3	TF	Eschweilera micrantha	5.77201
TRI4	TF	Eschweilera micrantha	3.82916
TROM_01	TF	Rinorea guianensis	6.94143
TROM_02	TF	Protium hebetatum	4.42105
TROM_C_01	TF	Rinorea guianensis	6.03622
TROM_C_02	TF	Rinorea guianensis	4.96183
TROM_C_03	TF	Rinorea guianensis	5.58292
TROM_C_04	TF	Rinorea racemosa	4.13043
TROM_C_05	TF	Rinorea guianensis	4.74934
TROM_C_06	TF	Guatteria punctata	3.92562
TROM_C_07	TF	Rinorea racemosa	5.96026
TROM_C_08	TF	Rinorea guianensis	5.76497
TROM_C_09	TF	Rinorea racemosa	9.32755
TROM_C_10	TF	Rinorea riana	9.78441
TROM_C_11	TF	Guatteria punctata	5.41272
TROM_C_12	TF	Rinorea guianensis	5.29248
TROM_C_13	TF	Rinorea guianensis	12
TROM_C_14	TF	Rinorea riana	11.3924
TROM_C_15	TF	Rinorea racemosa	6.58106
TROM_C_16	TF	Micrandropsis scleroxylon	3.80349
TROM_C_17	TF	Eschweilera amazonica	3.82653
TROM_C_18	TF	Rinorea racemosa	12.234
TROM_C_19	TF	Rinorea guianensis	9.45274
TROM_C_20	TF	Rinorea guianensis	11.0215
TROM_C_21	TF	Rinorea guianensis	10.5882
TROM_C_22	TF	Rinorea guianensis	8.95522
TROM_C_23	TF	Rinorea racemosa	6.82927
TROM_C_24	TF	Rinorea racemosa	7.05645
TROM_C_25	TF	Rinorea guianensis	5.88235
TROM_C_26	TF	Rinorea guianensis	9.23623
TROM_C_27	TF	Rinorea racemosa	4.81728
TROM_C_28	TF	Rinorea racemosa	6.47059
TROM_C_29	TF	Rinorea guianensis	4.70588
TROM_C_30	TF	Oenocarpus bacaba	3.34347					x
TROM_C_31	TF	Guatteria punctata	5.86011
TROM_C_32	TF	Rinorea racemosa	7.28346
TROM_C_33	TF	Rinorea racemosa	6.38298
TROM_C_34	TF	Rinorea racemosa	7.63158
TROM_C_35	TF	Rinorea racemosa	5.05902
TROM_C_36	TF	Rinorea guianensis	5.66038
TROM_C_37	TF	Guatteria punctata	5.09383
TROM_C_38	TF	Rinorea guianensis	7.49465
TROM_C_39	TF	Geissospermum sericeum	4.3222
TROM_C_40	TF	Guatteria punctata	4.71513
TROM_C_41	TF	Rinorea guianensis	5.02092
TROM_C_42	TF	Rinorea guianensis	10.0204
TROM_C_43	TF	Rinorea guianensis	6.6482
TROM_C_44	TF	Rinorea guianensis	6.40669
TROM_C_45	TF	Rinorea guianensis	5.21236
TROM_C_46	TF	Eschweilera coriacea	5.45455
TROM_C_47	TF	Eschweilera coriacea	4.43038
TRV_01	TF	Euterpe precatoria	4.85437				x
TSUIRIM	TF	Grias neuberthii	12.7572					x
TUCURUI_01	TF	Cenostigma tocantinum	11.4943
TUCURUI_02	TF	Protium altissimum	10.5263
TUCURUI_03	TF	Eschweilera coriacea	9.66184
TUCURUI_04	TF	Cenostigma tocantinum	25.8706
TUKUP	TF	Guarea macrophylla	5.2795
TUPE_01	TF	Protium apiculatum	9.67742
TUPE_C1	PZ	Aldina heterophylla	14.876		x
TUPE_C2	PZ	Protium paniculatum	25.2747
TUPE_C3	PZ	Aspidosperma spruceanum	46.4912
UA_L1_0500	TF	Sagotia brachysepala	13.7405
UA_L1_1500	TF	Matisia ochrocalyx	14.2157
UA_L2_0500	TF	Corythophora alta	4.49827
UA_L2_2500	TF	Theobroma microcarpum	17.7474
UA_L2_3500	TF	Mabea speciosa	3.95137
UA_L3_0500	TF	Protium hebetatum	8.77863
UA_L4_2500	TF	Protium hebetatum	3.60656
UA_L5_0500	TF	Protium hebetatum	8.35655
UA_L6_0500	TF	Protium hebetatum	4.5614
UA_L6_1500	TF	Iryanthera ulei	12.2977
UHE_02	TF	Eschweilera coriacea	7.74648
UHE_03	TF	Protium apiculatum	11.8227
UHE_04	TF	Protium spruceanum	6.96517
UNIR_01	TF	Stryphnodendron guianense	25.1781	x
UPXIN_01	TF	Amaioua guianensis	9.45584
UPXIN_02	TF	Myrciaria dubia	16.5309
UPXIN_03	TF	Protium unifoliolatum	20.8167
URU_AE	TF	Eschweilera coriacea	4.93274
URU_EF	TF	Eschweilera wachenheimii	7.89474
URU_H1	TF	Eschweilera cyathiformis	6.2212
URU_H2	TF	Eschweilera cyathiformis	7.79363
URU_RF25	TF	Eschweilera coriacea	8.26667
VCR_01	TF	Brosimum rubescens	70.8333
VCR_02	TF	Mabea fistulifera	16.1616
VEN_1-3	TF	Attalea maripa	18.8742					x
VEN_4-8	TF	Oenocarpus bacaba	12.114					x
VEN-03	SW	Mauritia flexuosa	71.4286					x
VEN-04	SW	Mauritia flexuosa	47.7778					x
VEN-05	SW	Mauritia flexuosa	32.9268					x
VENCED	TF	Guarea macrophylla	10.3113
VILLANO	TF	Bribria apiculata	17.1171
VIRUA_01	TF	Eschweilera atropetiolata	17.6357
Virua_01_2500	PZ	Licania micrantha	12.9909
Virua_01_4500	PZ	Annona densicoma	15.5251
VIRUA_02	TF	Ocotea cinerea	12.0063
Virua_02_3500	PZ	Licania micrantha	18.7675
Virua_02_4500	PZ	Euterpe precatoria	9.97375				x
VIRUA_03	TF	Ruizterania retusa	12.2466			x
VIRUA_04	TF	Hymenopus heteromorphus	14.6735
Virua_04_500	PZ	Duroia paraensis	6.19469
VIRUA_05	VA	Pterocarpus rohrii	12.334	x
Virua_05_1500	PZ	Vochysia revoluta	15.2249			x
Virua_05_2500	PZ	Ruizterania retusa	16.4671			x
Virua_05_3500	PZ	Platycarpum egleri	17.5532
Virua_05_4500	PZ	Platycarpum egleri	24.6479
Virua_05_500	PZ	Maquira coriacea	11.336
VIRUA_06	TF	Euterpe precatoria	16.5837				x
Virua_06_1500	PZ	Licania micrantha	23.3491
Virua_06_2500	PZ	Platycarpum egleri	14.4144
Virua_06_4500	PZ	Hymenopus heteromorphus	28.0788
VIRUA_08	IG	Licania micrantha	15.7706
VIRUA_10	TF	Mouriri acutiflora	17.6403			x
VIRUA_17	VA	Lecythis prancei	13.5514
VIRUA_20	TF	Ferdinandusa rudgeoides	14.2857
VONST01	TF	Trichilia claussenii	7.62411
VONST02	TF	Matayba elaeagnoides	9.14286
VT1	PZ	Protium paniculatum	10.2381
VT2	PZ	Protium divaricatum	9.76492
WAN1	TF	Protium altissimum	24.1379
WAN2	TF	Protium altissimum	10.6522
WAN3	TF	Protium altissimum	16.8646
WASURAK	TF	Perebea xanthochyma	3.00429
WIN_A	PZ	Eperua falcata	22.6277		x
WIN_EI	PZ	Eperua falcata	17.094		x
WIN_EII	TF	Aspidosperma excelsum	27.2331
XIN_01	TF	Cenostigma macrophyllum	7.28929
XIN_02	TF	Cenostigma macrophyllum	20.7965
XIN_03	TF	Cenostigma macrophyllum	13.2279
XIN_06	TF	Cenostigma tocantinum	14.6453
XIN_07	TF	Attalea speciosa	12.5786
XIN_08	TF	Guapira venosa	8.51852		x
XIN_09	TF	Protium apiculatum	8.17844
XIN_10	TF	Protium apiculatum	12.6582
XIN_11	TF	Cenostigma tocantinum	11.8162
XIN_12	TF	Guapira venosa	7.1028		x
XIN_13	TF	Euterpe oleracea	11.5385				x	x
XIN_14	TF	Alexa grandiflora	7.11974
XIN_15	TF	Vouacapoua americana	8.14196	x
XIN_16	TF	Cenostigma tocantinum	12.6482
XIN_17	VA	Cynometra marginata	20.2198
XIN_18	VA	Mollia gracilis	20.9932
XIN_19	VA	Vatairea guianensis	9.49033
XIN_20	VA	Zygia cauliflora	14.0884	x
XIN_21	VA	Zygia cauliflora	19.0776	x
XIN_B01	VA	Hevea brasiliensis	26.7164					x
XIN_FL	VA	Mollia lepidota	22.5806
XING_03	TF	Attalea speciosa	7.35632
XING_05	TF	Sapium marmieri	8.00915
XING_07	TF	Mollia lepidota	18.3575
XING_11	VA	Inga alba	8.16327	x
XING_13	TF	Inga alba	11.6147	x
XING_15	TF	Cenostigma tocantinum	16.8022
XING_17	TF	Alexa grandiflora	6.34441
XING_22	TF	Pterocarpus amazonum	15.9204	x
XING_23	TF	Attalea speciosa	14.9864
XING_24	TF	Attalea speciosa	8.31169
XING_25	TF	Alexa grandiflora	11.1821
YAGUAS	TF	Pseudosenefeldera inclinata	4.44874
YAN_01	TF	Otoba glycycarpa	7.81499
YAN_02	TF	Otoba glycycarpa	4.82315
YARINA	TF	Socratea exorrhiza	9.88372
YAS_25	TF	Iriartea deltoidea	10.4447
YAS_JC	VA	Pouteria multiflora	6.1753
YASUNI_JG	VA	Iriartea deltoidea	12.4771
YAV_1-9	PZ	Erisma japura	7.97774			x		x
YUTSUNTSA	TF	Oenocarpus bataua	9.85626					x
YUTURI	TF	Iriartea deltoidea	6.70498
ZANCUDO	TF	Virola pavonis	5.53633
ZANCUDO_02	TF	Pseudosenefeldera inclinata	11.3895
ZAR_01	PZ	Haploclathra cordata	40.4157
ZAR_02	TF	Iryanthera tricornis	6.65557
ZAR_03	TF	Amanoa oblongifolia	3.49014
ZAR_04	TF	Eschweilera punctata	8.83333
ZF2_BAIXIO	SW	Oenocarpus bataua	15.7014					x
ZF2_CAMP	PZ	Manilkara bidentata	10.0304		x
ZF2_PLATO	TF	Eschweilera micrantha	5.50459
ZF2_VERT	TF	Protium apiculatum	5
ZF3_CF	TF	Protium hebetatum	7.22892
ZF3_KM37	TF	Micrandropsis scleroxylon	8.19113
ZOJECHOE_01	TF	Oenocarpus bataua	8.33333					x
ZOJECHOE_02	TF	Oenocarpus bataua	6.53266					x

## Sheet: 3. Randomization tests
Family	# species	20	sig	sig.bf	30	sig	sig.bf	40	sig	sig.bf	50	sig	sig.bf	60	sig	sig.bf	70	sig	sig.bf	80	sig	sig.bf	90	sig	sig.bf
Arecaceae	74	20	hi	hi	13	hi	hi		hi	hi	5	hi	hi	1	ns	ns	1	hi	ns	0	ns	ns	0	ns	ns
Calophyllaceae	38	3	ns	ns	3	hi	hi		hi	ns	0	ns	ns	0	ns	ns	0	ns	ns	0	ns	ns	0	ns	ns
Bignoniaceae	29	5	hi	hi	2	hi	ns		hi	hi	2	hi	hi	1	hi	ns	1	hi	hi	0	ns	ns	0	ns	ns
Phyllanthaceae	21	3	hi	ns	1	ns	ns		ns	ns	1	hi	ns	1	hi	hi	0	ns	ns	0	ns	ns	0	ns	ns
Euphorbiaceae	138	11	hi	ns	4	ns	ns		ns	ns	2	ns	ns	2	hi	ns	1	ns	ns	1	hi	ns	1	hi	hi
Malvaceae	174	13	hi	ns	5	ns	ns		hi	ns	3	hi	ns	2	hi	ns	1	ns	ns	1	hi	ns	0	ns	ns
Polygonaceae	37	2	ns	ns	2	hi	ns		ns	ns	1	ns	ns	1	hi	ns	0	ns	ns	0	ns	ns	0	ns	ns
Vochysiaceae	98	1	ns	ns	1	ns	ns		ns	ns	1	ns	ns	1	ns	ns	1	ns	ns	1	hi	hi	0	ns	ns
Lecythidaceae	113	8	hi	ns	3	ns	ns		ns	ns	1	ns	ns	1	ns	ns	1	ns	ns	1	hi	ns	1	hi	hi		Legend
Annonaceae	263	3	lo	ns	2	ns	ns		ns	ns	1	ns	ns	0	ns	ns	0	ns	ns	0	ns	ns	0	ns	ns		# species: the number of species foud in the family
Fabaceae	789	37	hi	ns	17	ns	ns		hi	ns	7	ns	ns	4	ns	ns	2	ns	ns	0	ns	ns	0	ns	ns		20..90: # species with dominance above the repsepctive levels
Lamiaceae	26	1	ns	ns	1	ns	ns		ns	ns	1	hi	ns	0	ns	ns	0	ns	ns	0	ns	ns	0	ns	ns		sig.: Families with significant dominance at p=0.05%
Moraceae	142	5	ns	ns	1	ns	ns		ns	ns	1	ns	ns	1	ns	ns	1	ns	ns	0	ns	ns	0	ns	ns		sig.: Families with significant dominance at p=0.05/114%
Acanthaceae	3	0	ns	ns	0	ns	ns		ns	ns	0	ns	ns	0	ns	ns	0	ns	ns	0	ns	ns	0	ns	ns
Achariaceae	12	0	ns	ns	0	ns	ns		ns	ns	0	ns	ns	0	ns	ns	0	ns	ns	0	ns	ns	0	ns	ns		Bottom legend
Achatocarpaceae	1	0	ns	ns	0	ns	ns		ns	ns	0	ns	ns	0	ns	ns	0	ns	ns	0	ns	ns	0	ns	ns		Nr Hi: Nr of families with more dominant species than by chance (p=0.05)
Adoxaceae	1	0	ns	ns	0	ns	ns		ns	ns	0	ns	ns	0	ns	ns	0	ns	ns	0	ns	ns	0	ns	ns		Nr Hi 10,000 reps: Nr of families with more dominant species by chance (p=0.05)
Anacardiaceae	33	1	ns	ns	0	ns	ns		ns	ns	0	ns	ns	0	ns	ns	0	ns	ns	0	ns	ns	0	ns	ns		SD Hi 10,000 reps: standard deviation of above
Anisophylleaceae	2	0	ns	ns	0	ns	ns		ns	ns	0	ns	ns	0	ns	ns	0	ns	ns	0	ns	ns	0	ns	ns		More fam than random: Y if more families with hi than expected by chance alone
Apocynaceae	116	5	ns	ns	3	ns	ns		ns	ns	0	ns	ns	0	ns	ns	0	ns	ns	0	ns	ns	0	ns	ns
Aquifoliaceae	14	1	ns	ns	0	ns	ns		ns	ns	0	ns	ns	0	ns	ns	0	ns	ns	0	ns	ns	0	ns	ns
Araliaceae	18	0	ns	ns	0	ns	ns		ns	ns	0	ns	ns	0	ns	ns	0	ns	ns	0	ns	ns	0	ns	ns
Asteraceae	5	0	ns	ns	0	ns	ns		ns	ns	0	ns	ns	0	ns	ns	0	ns	ns	0	ns	ns	0	ns	ns
Bixaceae	5	0	ns	ns	0	ns	ns		ns	ns	0	ns	ns	0	ns	ns	0	ns	ns	0	ns	ns	0	ns	ns
Bonnetiaceae	2	0	ns	ns	0	ns	ns		ns	ns	0	ns	ns	0	ns	ns	0	ns	ns	0	ns	ns	0	ns	ns
Boraginaceae	47	1	ns	ns	0	ns	ns		ns	ns	0	ns	ns	0	ns	ns	0	ns	ns	0	ns	ns	0	ns	ns
Burseraceae	101	6	ns	ns	2	ns	ns		ns	ns	0	ns	ns	0	ns	ns	0	ns	ns	0	ns	ns	0	ns	ns
Buxaceae	1	0	ns	ns	0	ns	ns		ns	ns	0	ns	ns	0	ns	ns	0	ns	ns	0	ns	ns	0	ns	ns
Cactaceae	3	0	ns	ns	0	ns	ns		ns	ns	0	ns	ns	0	ns	ns	0	ns	ns	0	ns	ns	0	ns	ns
Canellaceae	1	0	ns	ns	0	ns	ns		ns	ns	0	ns	ns	0	ns	ns	0	ns	ns	0	ns	ns	0	ns	ns
Cannabaceae	5	0	ns	ns	0	ns	ns		ns	ns	0	ns	ns	0	ns	ns	0	ns	ns	0	ns	ns	0	ns	ns
Capparaceae	17	2	hi	ns	0	ns	ns		ns	ns	0	ns	ns	0	ns	ns	0	ns	ns	0	ns	ns	0	ns	ns
Cardiopteridaceae	5	0	ns	ns	0	ns	ns		ns	ns	0	ns	ns	0	ns	ns	0	ns	ns	0	ns	ns	0	ns	ns
Caricaceae	3	0	ns	ns	0	ns	ns		ns	ns	0	ns	ns	0	ns	ns	0	ns	ns	0	ns	ns	0	ns	ns
Caryocaraceae	15	0	ns	ns	0	ns	ns		ns	ns	0	ns	ns	0	ns	ns	0	ns	ns	0	ns	ns	0	ns	ns
Celastraceae	39	1	ns	ns	1	ns	ns		ns	ns	0	ns	ns	0	ns	ns	0	ns	ns	0	ns	ns	0	ns	ns
Chrysobalanaceae	201	9	ns	ns	3	ns	ns		ns	ns	0	ns	ns	0	ns	ns	0	ns	ns	0	ns	ns	0	ns	ns
Clusiaceae	68	0	ns	ns	0	ns	ns		ns	ns	0	ns	ns	0	ns	ns	0	ns	ns	0	ns	ns	0	ns	ns
Combretaceae	29	0	ns	ns	0	ns	ns		ns	ns	0	ns	ns	0	ns	ns	0	ns	ns	0	ns	ns	0	ns	ns
Connaraceae	7	0	ns	ns	0	ns	ns		ns	ns	0	ns	ns	0	ns	ns	0	ns	ns	0	ns	ns	0	ns	ns
Cyrillaceae	1	0	ns	ns	0	ns	ns		ns	ns	0	ns	ns	0	ns	ns	0	ns	ns	0	ns	ns	0	ns	ns
Dichapetalaceae	12	0	ns	ns	0	ns	ns		ns	ns	0	ns	ns	0	ns	ns	0	ns	ns	0	ns	ns	0	ns	ns
Dilleniaceae	1	0	ns	ns	0	ns	ns		ns	ns	0	ns	ns	0	ns	ns	0	ns	ns	0	ns	ns	0	ns	ns
Dipterocarpaceae	1	0	ns	ns	0	ns	ns		ns	ns	0	ns	ns	0	ns	ns	0	ns	ns	0	ns	ns	0	ns	ns
Ebenaceae	34	0	ns	ns	0	ns	ns		ns	ns	0	ns	ns	0	ns	ns	0	ns	ns	0	ns	ns	0	ns	ns
Elaeocarpaceae	41	0	ns	ns	0	ns	ns		ns	ns	0	ns	ns	0	ns	ns	0	ns	ns	0	ns	ns	0	ns	ns
Ericaceae	1	0	ns	ns	0	ns	ns		ns	ns	0	ns	ns	0	ns	ns	0	ns	ns	0	ns	ns	0	ns	ns
Erythroxylaceae	25	0	ns	ns	0	ns	ns		ns	ns	0	ns	ns	0	ns	ns	0	ns	ns	0	ns	ns	0	ns	ns
Euphroniaceae	2	0	ns	ns	0	ns	ns		ns	ns	0	ns	ns	0	ns	ns	0	ns	ns	0	ns	ns	0	ns	ns
Goupiaceae	1	0	ns	ns	0	ns	ns		ns	ns	0	ns	ns	0	ns	ns	0	ns	ns	0	ns	ns	0	ns	ns
Hernandiaceae	1	0	ns	ns	0	ns	ns		ns	ns	0	ns	ns	0	ns	ns	0	ns	ns	0	ns	ns	0	ns	ns
Humiriaceae	36	1	ns	ns	0	ns	ns		ns	ns	0	ns	ns	0	ns	ns	0	ns	ns	0	ns	ns	0	ns	ns
Hydrangeaceae	1	0	ns	ns	0	ns	ns		ns	ns	0	ns	ns	0	ns	ns	0	ns	ns	0	ns	ns	0	ns	ns
Hypericaceae	23	0	ns	ns	0	ns	ns		ns	ns	0	ns	ns	0	ns	ns	0	ns	ns	0	ns	ns	0	ns	ns
Icacinaceae	3	0	ns	ns	0	ns	ns		ns	ns	0	ns	ns	0	ns	ns	0	ns	ns	0	ns	ns	0	ns	ns
Ixonanthaceae	4	0	ns	ns	0	ns	ns		ns	ns	0	ns	ns	0	ns	ns	0	ns	ns	0	ns	ns	0	ns	ns
Lacistemataceae	7	0	ns	ns	0	ns	ns		ns	ns	0	ns	ns	0	ns	ns	0	ns	ns	0	ns	ns	0	ns	ns
Lauraceae	323	0	lo	lo	0	lo	ns		ns	ns	0	ns	ns	0	ns	ns	0	ns	ns	0	ns	ns	0	ns	ns
Lepidobotryaceae	1	0	ns	ns	0	ns	ns		ns	ns	0	ns	ns	0	ns	ns	0	ns	ns	0	ns	ns	0	ns	ns
Linaceae	7	0	ns	ns	0	ns	ns		ns	ns	0	ns	ns	0	ns	ns	0	ns	ns	0	ns	ns	0	ns	ns
Loganiaceae	6	0	ns	ns	0	ns	ns		ns	ns	0	ns	ns	0	ns	ns	0	ns	ns	0	ns	ns	0	ns	ns
Lythraceae	3	0	ns	ns	0	ns	ns		ns	ns	0	ns	ns	0	ns	ns	0	ns	ns	0	ns	ns	0	ns	ns
Magnoliaceae	3	0	ns	ns	0	ns	ns		ns	ns	0	ns	ns	0	ns	ns	0	ns	ns	0	ns	ns	0	ns	ns
Malpighiaceae	52	0	ns	ns	0	ns	ns		ns	ns	0	ns	ns	0	ns	ns	0	ns	ns	0	ns	ns	0	ns	ns
Melastomataceae	183	0	lo	ns	0	ns	ns		ns	ns	0	ns	ns	0	ns	ns	0	ns	ns	0	ns	ns	0	ns	ns
Meliaceae	75	2	ns	ns	0	ns	ns		ns	ns	0	ns	ns	0	ns	ns	0	ns	ns	0	ns	ns	0	ns	ns
Menispermaceae	2	0	ns	ns	0	ns	ns		ns	ns	0	ns	ns	0	ns	ns	0	ns	ns	0	ns	ns	0	ns	ns
Metteniusaceae	12	0	ns	ns	0	ns	ns		ns	ns	0	ns	ns	0	ns	ns	0	ns	ns	0	ns	ns	0	ns	ns
Monimiaceae	6	0	ns	ns	0	ns	ns		ns	ns	0	ns	ns	0	ns	ns	0	ns	ns	0	ns	ns	0	ns	ns
Myristicaceae	60	2	ns	ns	1	ns	ns		ns	ns	0	ns	ns	0	ns	ns	0	ns	ns	0	ns	ns	0	ns	ns
Myrtaceae	188	2	ns	ns	0	ns	ns		ns	ns	0	ns	ns	0	ns	ns	0	ns	ns	0	ns	ns	0	ns	ns
Nyctaginaceae	42	0	ns	ns	0	ns	ns		ns	ns	0	ns	ns	0	ns	ns	0	ns	ns	0	ns	ns	0	ns	ns
Ochnaceae	75	1	ns	ns	0	ns	ns		ns	ns	0	ns	ns	0	ns	ns	0	ns	ns	0	ns	ns	0	ns	ns
Olacaceae	35	0	ns	ns	0	ns	ns		ns	ns	0	ns	ns	0	ns	ns	0	ns	ns	0	ns	ns	0	ns	ns
Oleaceae	2	0	ns	ns	0	ns	ns		ns	ns	0	ns	ns	0	ns	ns	0	ns	ns	0	ns	ns	0	ns	ns
Opiliaceae	4	0	ns	ns	0	ns	ns		ns	ns	0	ns	ns	0	ns	ns	0	ns	ns	0	ns	ns	0	ns	ns
Pentaphylacaceae	9	0	ns	ns	0	ns	ns		ns	ns	0	ns	ns	0	ns	ns	0	ns	ns	0	ns	ns	0	ns	ns
Peridiscaceae	1	0	ns	ns	0	ns	ns		ns	ns	0	ns	ns	0	ns	ns	0	ns	ns	0	ns	ns	0	ns	ns
Phytolaccaceae	4	0	ns	ns	0	ns	ns		ns	ns	0	ns	ns	0	ns	ns	0	ns	ns	0	ns	ns	0	ns	ns
Picramniaceae	10	0	ns	ns	0	ns	ns		ns	ns	0	ns	ns	0	ns	ns	0	ns	ns	0	ns	ns	0	ns	ns
Picrodendraceae	3	0	ns	ns	0	ns	ns		ns	ns	0	ns	ns	0	ns	ns	0	ns	ns	0	ns	ns	0	ns	ns
Piperaceae	13	0	ns	ns	0	ns	ns		ns	ns	0	ns	ns	0	ns	ns	0	ns	ns	0	ns	ns	0	ns	ns
Podocarpaceae	2	0	ns	ns	0	ns	ns		ns	ns	0	ns	ns	0	ns	ns	0	ns	ns	0	ns	ns	0	ns	ns
Polygalaceae	1	0	ns	ns	0	ns	ns		ns	ns	0	ns	ns	0	ns	ns	0	ns	ns	0	ns	ns	0	ns	ns
Primulaceae	40	0	ns	ns	0	ns	ns		ns	ns	0	ns	ns	0	ns	ns	0	ns	ns	0	ns	ns	0	ns	ns
Proteaceae	8	0	ns	ns	0	ns	ns		ns	ns	0	ns	ns	0	ns	ns	0	ns	ns	0	ns	ns	0	ns	ns
Putranjivaceae	4	0	ns	ns	0	ns	ns		ns	ns	0	ns	ns	0	ns	ns	0	ns	ns	0	ns	ns	0	ns	ns
Rhabdodendraceae	2	0	ns	ns	0	ns	ns		ns	ns	0	ns	ns	0	ns	ns	0	ns	ns	0	ns	ns	0	ns	ns
Rhamnaceae	5	0	ns	ns	0	ns	ns		ns	ns	0	ns	ns	0	ns	ns	0	ns	ns	0	ns	ns	0	ns	ns
Rhizophoraceae	10	0	ns	ns	0	ns	ns		ns	ns	0	ns	ns	0	ns	ns	0	ns	ns	0	ns	ns	0	ns	ns
Rosaceae	6	0	ns	ns	0	ns	ns		ns	ns	0	ns	ns	0	ns	ns	0	ns	ns	0	ns	ns	0	ns	ns
Rubiaceae	307	4	lo	ns	0	lo	ns		ns	ns	0	ns	ns	0	ns	ns	0	ns	ns	0	ns	ns	0	ns	ns
Rutaceae	60	1	ns	ns	0	ns	ns		ns	ns	0	ns	ns	0	ns	ns	0	ns	ns	0	ns	ns	0	ns	ns
Sabiaceae	9	0	ns	ns	0	ns	ns		ns	ns	0	ns	ns	0	ns	ns	0	ns	ns	0	ns	ns	0	ns	ns
Salicaceae	65	1	ns	ns	1	ns	ns		ns	ns	0	ns	ns	0	ns	ns	0	ns	ns	0	ns	ns	0	ns	ns
Santalaceae	1	0	ns	ns	0	ns	ns		ns	ns	0	ns	ns	0	ns	ns	0	ns	ns	0	ns	ns	0	ns	ns
Sapindaceae	106	0	ns	ns	0	ns	ns		ns	ns	0	ns	ns	0	ns	ns	0	ns	ns	0	ns	ns	0	ns	ns
Sapotaceae	211	5	ns	ns	3	ns	ns		ns	ns	0	ns	ns	0	ns	ns	0	ns	ns	0	ns	ns	0	ns	ns
Schoepfiaceae	4	0	ns	ns	0	ns	ns		ns	ns	0	ns	ns	0	ns	ns	0	ns	ns	0	ns	ns	0	ns	ns
Simaroubaceae	11	0	ns	ns	0	ns	ns		ns	ns	0	ns	ns	0	ns	ns	0	ns	ns	0	ns	ns	0	ns	ns
Siparunaceae	18	0	ns	ns	0	ns	ns		ns	ns	0	ns	ns	0	ns	ns	0	ns	ns	0	ns	ns	0	ns	ns
Solanaceae	19	0	ns	ns	0	ns	ns		ns	ns	0	ns	ns	0	ns	ns	0	ns	ns	0	ns	ns	0	ns	ns
Staphyleaceae	1	0	ns	ns	0	ns	ns		ns	ns	0	ns	ns	0	ns	ns	0	ns	ns	0	ns	ns	0	ns	ns
Stemonuraceae	1	0	ns	ns	0	ns	ns		ns	ns	0	ns	ns	0	ns	ns	0	ns	ns	0	ns	ns	0	ns	ns
Styracaceae	6	0	ns	ns	0	ns	ns		ns	ns	0	ns	ns	0	ns	ns	0	ns	ns	0	ns	ns	0	ns	ns
Symplocaceae	3	0	ns	ns	0	ns	ns		ns	ns	0	ns	ns	0	ns	ns	0	ns	ns	0	ns	ns	0	ns	ns
Tapisciaceae	1	0	ns	ns	0	ns	ns		ns	ns	0	ns	ns	0	ns	ns	0	ns	ns	0	ns	ns	0	ns	ns
Theaceae	1	0	ns	ns	0	ns	ns		ns	ns	0	ns	ns	0	ns	ns	0	ns	ns	0	ns	ns	0	ns	ns
Thymelaeaceae	6	0	ns	ns	0	ns	ns		ns	ns	0	ns	ns	0	ns	ns	0	ns	ns	0	ns	ns	0	ns	ns
Ulmaceae	4	1	hi	ns	0	ns	ns		ns	ns	0	ns	ns	0	ns	ns	0	ns	ns	0	ns	ns	0	ns	ns
Urticaceae	68	3	ns	ns	2	ns	ns		ns	ns	0	ns	ns	0	ns	ns	0	ns	ns	0	ns	ns	0	ns	ns
Verbenaceae	4	0	ns	ns	0	ns	ns		ns	ns	0	ns	ns	0	ns	ns	0	ns	ns	0	ns	ns	0	ns	ns
Violaceae	33	3	ns	ns	1	ns	ns		ns	ns	0	ns	ns	0	ns	ns	0	ns	ns	0	ns	ns	0	ns	ns
Ximeniaceae	1	0	ns	ns	0	ns	ns		ns	ns	0	ns	ns	0	ns	ns	0	ns	ns	0	ns	ns	0	ns	ns
Nr Hi			9	2		4	2		5	2		5	2		5	1		2	1		4	1		2	2
Nr Hi 10,000 reps			6.03			5.84			4.74			4.56			4			3.4			2.63			1.68
SD Hi 10,000 reps			2.17			2.07			1.8			1.69			1.24			1.24			0.86			0.46
More fam than random			Y			N			N			N			N			N			Y			N
